# Supplementary material for: Indacenodibenzothiophenes: synthesis, optoelectronic properties and materials applications of molecules with strong antiaromatic character
Source: Chem Sci. 2016 May 13;7(8):5547–58. doi: 10.1039/c6sc00950f (PMC5207214; doi:10.1039/c6sc00950f)
Supplement: Supplementary file 2 [file SC-007-C6SC00950F-s002.cif]

# Electronic Supplementary Material (ESI) for Chemical Science.
# This journal is © The Royal Society of Chemistry 2016

####################################################################### 
# 
# This file contains crystal structure data downloaded from the 
# Cambridge Structural Database (CSD) hosted by the Cambridge 
# Crystallographic Data Centre (CCDC).
# 
# Full information about CCDC data access policies and citation 
# guidelines are available at http://www.ccdc.cam.ac.uk/access/V1 
# 
# Audit and citation data items may have been added by the CCDC. 
# Please retain this information to preserve the provenance of 
# this file and to allow appropriate attribution of the data. 
# 
#######################################################################

data_cu_mh165_0m
_database_code_depnum_ccdc_archive 'CCDC 1451107'
_audit_update_record             
;
2016-02-01 deposited with the CCDC.
2016-05-13 downloaded from the CCDC.
;

_audit_creation_method           SHELXL-2013
_chemical_name_systematic        
;
 ?
;
_chemical_name_common            ?
_chemical_melting_point          ?
_chemical_formula_moiety         ?
_chemical_formula_sum            'C36 H10 F10 S2'
_chemical_formula_weight         696.56

loop_
_atom_type_symbol
_atom_type_description
_atom_type_scat_dispersion_real
_atom_type_scat_dispersion_imag
_atom_type_scat_source
C C 0.0181 0.0091 'International Tables Vol C Tables 4.2.6.8 and 6.1.1.4'
H H 0.0000 0.0000 'International Tables Vol C Tables 4.2.6.8 and 6.1.1.4'
F F 0.0727 0.0534 'International Tables Vol C Tables 4.2.6.8 and 6.1.1.4'
S S 0.3331 0.5567 'International Tables Vol C Tables 4.2.6.8 and 6.1.1.4'

_space_group_crystal_system      orthorhombic
_space_group_IT_number           61
_space_group_name_H-M_alt        'P b c a'
_space_group_name_Hall           '-P 2ac 2ab'

_shelx_space_group_comment       
;
The symmetry employed for this shelxl refinement is uniquely defined
by the following loop, which should always be used as a source of
symmetry information in preference to the above space-group names.
They are only intended as comments.
;

loop_
_space_group_symop_operation_xyz
'x, y, z'
'-x+1/2, -y, z+1/2'
'-x, y+1/2, -z+1/2'
'x+1/2, -y+1/2, -z'
'-x, -y, -z'
'x-1/2, y, -z-1/2'
'x, -y-1/2, z-1/2'
'-x-1/2, y-1/2, z'

_cell_length_a                   9.5254(3)
_cell_length_b                   12.2658(5)
_cell_length_c                   24.0109(7)
_cell_angle_alpha                90
_cell_angle_beta                 90
_cell_angle_gamma                90
_cell_volume                     2805.35(17)
_cell_formula_units_Z            4
_cell_measurement_temperature    223(2)
_cell_measurement_reflns_used    4574
_cell_measurement_theta_min      3.68
_cell_measurement_theta_max      66.47

_exptl_crystal_description       block
_exptl_crystal_colour            dark-red
_exptl_crystal_density_meas      ?
_exptl_crystal_density_method    ?
_exptl_crystal_density_diffrn    1.649
_exptl_crystal_F_000             1392
_exptl_transmission_factor_min   ?
_exptl_transmission_factor_max   ?
_exptl_crystal_size_max          0.140
_exptl_crystal_size_mid          0.100
_exptl_crystal_size_min          0.020
_exptl_absorpt_coefficient_mu    2.590
_shelx_estimated_absorpt_T_min   0.713
_shelx_estimated_absorpt_T_max   0.950
_exptl_absorpt_correction_type   multi-scan
_exptl_absorpt_correction_T_min  0.6399
_exptl_absorpt_correction_T_max  0.7528
_exptl_absorpt_process_details   SADABS

_exptl_special_details           
;
 ?
;

_diffrn_ambient_temperature      223(2)
_diffrn_radiation_wavelength     1.54178
_diffrn_radiation_type           CuK\a
_diffrn_source                   'Incoatec I\mS'
_diffrn_measurement_device_type  'Bruker APEX-II CCD'
_diffrn_measurement_method       '\f and \w scans'
_diffrn_detector_area_resol_mean ?
_diffrn_reflns_number            12847
_diffrn_reflns_av_unetI/netI     0.0300
_diffrn_reflns_av_R_equivalents  0.0410
_diffrn_reflns_limit_h_min       -10
_diffrn_reflns_limit_h_max       11
_diffrn_reflns_limit_k_min       -14
_diffrn_reflns_limit_k_max       13
_diffrn_reflns_limit_l_min       -28
_diffrn_reflns_limit_l_max       28
_diffrn_reflns_theta_min         3.682
_diffrn_reflns_theta_max         66.592
_diffrn_reflns_theta_full        67.679
_diffrn_measured_fraction_theta_max 1.000
_diffrn_measured_fraction_theta_full 0.978
_diffrn_reflns_Laue_measured_fraction_max 1.000
_diffrn_reflns_Laue_measured_fraction_full 0.978
_diffrn_reflns_point_group_measured_fraction_max 1.000
_diffrn_reflns_point_group_measured_fraction_full 0.978
_reflns_number_total             2481
_reflns_number_gt                2009
_reflns_threshold_expression     'I > 2\s(I)'
_reflns_Friedel_coverage         0.000
_reflns_Friedel_fraction_max     .
_reflns_Friedel_fraction_full    .

_reflns_special_details          
;
 Reflections were merged by SHELXL according to the crystal
 class for the calculation of statistics and refinement.
 
 _reflns_Friedel_fraction is defined as the number of unique
 Friedel pairs measured divided by the number that would be
 possible theoretically, ignoring centric projections and
 systematic absences.
;

_computing_data_collection       'Bruker APEX2'
_computing_cell_refinement       'Bruker SAINT'
_computing_data_reduction        'Bruker SAINT'
_computing_structure_solution    'SHELXS-97 (Sheldrick 2008)'
_computing_structure_refinement  'SHELXL-2013 (Sheldrick 2013)'
_computing_molecular_graphics    'Bruker SHELXTL'
_computing_publication_material  'Bruker SHELXTL'


_refine_special_details          
;
 ?
;
_refine_ls_structure_factor_coef Fsqd
_refine_ls_matrix_type           full
_refine_ls_weighting_scheme      calc
_refine_ls_weighting_details     
'w=1/[\s^2^(Fo^2^)+(0.0880P)^2^] where P=(Fo^2^+2Fc^2^)/3'
_atom_sites_solution_primary     ?
_atom_sites_solution_secondary   ?
_atom_sites_solution_hydrogens   difmap
_refine_ls_hydrogen_treatment    refall
_refine_ls_extinction_method     none
_refine_ls_extinction_coef       .
_refine_ls_number_reflns         2481
_refine_ls_number_parameters     237
_refine_ls_number_restraints     0
_refine_ls_R_factor_all          0.0480
_refine_ls_R_factor_gt           0.0385
_refine_ls_wR_factor_ref         0.1244
_refine_ls_wR_factor_gt          0.1152
_refine_ls_goodness_of_fit_ref   1.030
_refine_ls_restrained_S_all      1.030
_refine_ls_shift/su_max          0.001
_refine_ls_shift/su_mean         0.000

loop_
_atom_site_label
_atom_site_type_symbol
_atom_site_fract_x
_atom_site_fract_y
_atom_site_fract_z
_atom_site_U_iso_or_equiv
_atom_site_adp_type
_atom_site_occupancy
_atom_site_site_symmetry_order
_atom_site_calc_flag
_atom_site_refinement_flags_posn
_atom_site_refinement_flags_adp
_atom_site_refinement_flags_occupancy
_atom_site_disorder_assembly
_atom_site_disorder_group
S1 S 0.09025(6) 1.15055(4) 0.49299(2) 0.0372(2) Uani 1 1 d . . . . .
F1 F 0.12356(14) 0.76059(11) 0.40206(6) 0.0495(4) Uani 1 1 d . . . . .
F2 F 0.14947(18) 0.60899(11) 0.32211(6) 0.0651(5) Uani 1 1 d . . . . .
F3 F 0.3695(2) 0.61559(14) 0.25042(6) 0.0758(5) Uani 1 1 d . . . . .
F4 F 0.56104(18) 0.77906(16) 0.25838(6) 0.0723(5) Uani 1 1 d . . . . .
F5 F 0.53589(14) 0.93076(12) 0.33641(5) 0.0495(4) Uani 1 1 d . . . . .
C1 C 0.5562(2) 0.91814(17) 0.46333(8) 0.0311(5) Uani 1 1 d . . . . .
C2 C 0.4192(2) 0.96060(16) 0.45544(8) 0.0312(5) Uani 1 1 d . . . . .
C3 C 0.3657(2) 1.04354(17) 0.49330(8) 0.0306(5) Uani 1 1 d . . . . .
C4 C 0.2243(2) 1.06580(17) 0.47397(8) 0.0311(5) Uani 1 1 d . . . . .
C5 C 0.1942(2) 1.00143(16) 0.42791(8) 0.0317(5) Uani 1 1 d . . . . .
C6 C 0.3155(2) 0.93461(16) 0.41638(8) 0.0312(5) Uani 1 1 d . . . . .
C7 C 0.0570(2) 1.02265(17) 0.40515(8) 0.0346(5) Uani 1 1 d . . . . .
C8 C -0.0127(2) 1.10234(17) 0.43743(10) 0.0366(5) Uani 1 1 d . . . . .
C9 C -0.1498(3) 1.13459(19) 0.42533(12) 0.0460(6) Uani 1 1 d . . . . .
C10 C -0.2154(3) 1.0911(2) 0.37955(12) 0.0540(7) Uani 1 1 d . . . . .
C11 C -0.1468(3) 1.0154(2) 0.34605(12) 0.0535(7) Uani 1 1 d . . . . .
C12 C -0.0122(2) 0.9808(2) 0.35868(11) 0.0420(6) Uani 1 1 d . . . . .
C13 C 0.3287(2) 0.85166(16) 0.37244(8) 0.0316(5) Uani 1 1 d . . . . .
C14 C 0.2320(2) 0.76762(17) 0.36681(9) 0.0373(5) Uani 1 1 d . . . . .
C15 C 0.2454(3) 0.68852(19) 0.32620(10) 0.0453(6) Uani 1 1 d . . . . .
C16 C 0.3566(3) 0.6920(2) 0.28981(9) 0.0492(6) Uani 1 1 d . . . . .
C17 C 0.4531(3) 0.7742(2) 0.29409(10) 0.0462(6) Uani 1 1 d . . . . .
C18 C 0.4390(2) 0.85152(18) 0.33487(9) 0.0370(5) Uani 1 1 d . . . . .
H1 H 0.591(2) 0.8650(17) 0.4390(9) 0.033(6) Uiso 1 1 d . . . . .
H9 H -0.197(2) 1.181(2) 0.4459(10) 0.056(8) Uiso 1 1 d . . . . .
H10 H -0.310(3) 1.112(2) 0.3687(9) 0.051(7) Uiso 1 1 d . . . . .
H11 H -0.193(3) 0.982(2) 0.3134(11) 0.071(9) Uiso 1 1 d . . . . .
H12 H 0.034(3) 0.926(2) 0.3370(10) 0.061(8) Uiso 1 1 d . . . . .

loop_
_atom_site_aniso_label
_atom_site_aniso_U_11
_atom_site_aniso_U_22
_atom_site_aniso_U_33
_atom_site_aniso_U_23
_atom_site_aniso_U_13
_atom_site_aniso_U_12
S1 0.0325(3) 0.0348(3) 0.0443(3) -0.0001(2) 0.0032(2) 0.0062(2)
F1 0.0413(7) 0.0496(8) 0.0577(8) 0.0087(6) 0.0039(6) -0.0093(6)
F2 0.0826(11) 0.0416(9) 0.0712(10) 0.0031(7) -0.0335(9) -0.0177(8)
F3 0.1049(13) 0.0654(11) 0.0570(9) -0.0320(8) -0.0154(9) 0.0109(10)
F4 0.0713(11) 0.0919(13) 0.0536(9) -0.0198(8) 0.0230(8) 0.0078(10)
F5 0.0405(7) 0.0576(9) 0.0505(8) -0.0064(6) 0.0090(6) -0.0104(6)
C1 0.0336(11) 0.0298(11) 0.0298(10) -0.0006(8) 0.0023(9) 0.0025(9)
C2 0.0347(11) 0.0304(10) 0.0284(10) 0.0006(8) 0.0020(8) 0.0019(9)
C3 0.0324(11) 0.0295(11) 0.0301(10) 0.0029(8) 0.0023(8) 0.0042(9)
C4 0.0289(11) 0.0309(11) 0.0334(10) 0.0028(8) 0.0037(9) 0.0017(8)
C5 0.0302(11) 0.0330(11) 0.0320(10) 0.0036(8) 0.0020(9) -0.0008(8)
C6 0.0316(11) 0.0311(10) 0.0309(10) 0.0022(8) 0.0016(9) 0.0021(9)
C7 0.0290(11) 0.0350(11) 0.0399(11) 0.0073(9) 0.0013(9) -0.0027(9)
C8 0.0303(11) 0.0317(11) 0.0478(12) 0.0101(10) 0.0019(10) -0.0007(8)
C9 0.0317(12) 0.0359(12) 0.0703(17) 0.0069(12) 0.0043(12) -0.0004(10)
C10 0.0302(13) 0.0533(15) 0.0786(18) 0.0111(14) -0.0104(13) -0.0037(11)
C11 0.0391(13) 0.0577(16) 0.0637(16) 0.0030(13) -0.0143(13) -0.0028(12)
C12 0.0375(13) 0.0419(13) 0.0466(13) 0.0042(11) -0.0052(10) -0.0035(10)
C13 0.0309(11) 0.0342(11) 0.0296(10) 0.0001(8) -0.0079(9) 0.0028(8)
C14 0.0349(12) 0.0374(12) 0.0395(11) 0.0056(9) -0.0055(10) 0.0023(9)
C15 0.0530(15) 0.0346(13) 0.0481(13) 0.0012(10) -0.0233(12) -0.0018(11)
C16 0.0630(16) 0.0452(14) 0.0393(13) -0.0111(10) -0.0139(12) 0.0121(13)
C17 0.0458(14) 0.0560(16) 0.0368(12) -0.0084(11) 0.0010(11) 0.0105(11)
C18 0.0332(11) 0.0416(13) 0.0362(11) -0.0030(9) -0.0022(9) 0.0003(9)

_geom_special_details            
;
 All esds (except the esd in the dihedral angle between two l.s. planes)
 are estimated using the full covariance matrix.  The cell esds are taken
 into account individually in the estimation of esds in distances, angles
 and torsion angles; correlations between esds in cell parameters are only
 used when they are defined by crystal symmetry.  An approximate (isotropic)
 treatment of cell esds is used for estimating esds involving l.s. planes.
;

loop_
_geom_bond_atom_site_label_1
_geom_bond_atom_site_label_2
_geom_bond_distance
_geom_bond_site_symmetry_2
_geom_bond_publ_flag
S1 C4 1.709(2) . ?
S1 C8 1.758(2) . ?
F1 C14 1.338(2) . ?
F2 C15 1.340(3) . ?
F3 C16 1.337(3) . ?
F4 C17 1.340(3) . ?
F5 C18 1.341(3) . ?
C1 C3 1.364(3) 5_676 ?
C1 C2 1.417(3) . ?
C2 C6 1.399(3) . ?
C2 C3 1.457(3) . ?
C3 C1 1.364(3) 5_676 ?
C3 C4 1.450(3) . ?
C4 C5 1.389(3) . ?
C5 C7 1.440(3) . ?
C5 C6 1.443(3) . ?
C6 C13 1.471(3) . ?
C7 C12 1.394(3) . ?
C7 C8 1.413(3) . ?
C8 C9 1.395(3) . ?
C9 C10 1.372(4) . ?
C10 C11 1.392(4) . ?
C11 C12 1.384(3) . ?
C13 C18 1.385(3) . ?
C13 C14 1.389(3) . ?
C14 C15 1.382(3) . ?
C15 C16 1.374(4) . ?
C16 C17 1.368(4) . ?
C17 C18 1.370(3) . ?

loop_
_geom_angle_atom_site_label_1
_geom_angle_atom_site_label_2
_geom_angle_atom_site_label_3
_geom_angle
_geom_angle_site_symmetry_1
_geom_angle_site_symmetry_3
_geom_angle_publ_flag
C4 S1 C8 90.54(10) . . ?
C3 C1 C2 118.6(2) 5_676 . ?
C6 C2 C1 130.97(19) . . ?
C6 C2 C3 109.29(18) . . ?
C1 C2 C3 119.71(19) . . ?
C1 C3 C4 133.4(2) 5_676 . ?
C1 C3 C2 121.7(2) 5_676 . ?
C4 C3 C2 104.89(18) . . ?
C5 C4 C3 109.84(18) . . ?
C5 C4 S1 113.87(15) . . ?
C3 C4 S1 136.29(17) . . ?
C4 C5 C7 112.75(18) . . ?
C4 C5 C6 108.08(17) . . ?
C7 C5 C6 139.13(19) . . ?
C2 C6 C5 107.89(17) . . ?
C2 C6 C13 125.32(18) . . ?
C5 C6 C13 126.77(18) . . ?
C12 C7 C8 118.1(2) . . ?
C12 C7 C5 131.8(2) . . ?
C8 C7 C5 110.08(19) . . ?
C9 C8 C7 121.4(2) . . ?
C9 C8 S1 125.8(2) . . ?
C7 C8 S1 112.75(16) . . ?
C10 C9 C8 118.9(2) . . ?
C9 C10 C11 120.6(2) . . ?
C12 C11 C10 120.8(3) . . ?
C11 C12 C7 120.1(2) . . ?
C18 C13 C14 116.04(19) . . ?
C18 C13 C6 122.19(18) . . ?
C14 C13 C6 121.76(19) . . ?
F1 C14 C15 118.2(2) . . ?
F1 C14 C13 119.88(19) . . ?
C15 C14 C13 121.9(2) . . ?
F2 C15 C14 120.0(2) . . ?
F2 C15 C16 120.1(2) . . ?
C14 C15 C16 119.9(2) . . ?
F3 C16 C17 120.5(2) . . ?
F3 C16 C15 119.9(2) . . ?
C17 C16 C15 119.6(2) . . ?
F4 C17 C16 120.0(2) . . ?
F4 C17 C18 120.1(2) . . ?
C16 C17 C18 119.9(2) . . ?
F5 C18 C17 117.0(2) . . ?
F5 C18 C13 120.23(19) . . ?
C17 C18 C13 122.7(2) . . ?

loop_
_geom_torsion_atom_site_label_1
_geom_torsion_atom_site_label_2
_geom_torsion_atom_site_label_3
_geom_torsion_atom_site_label_4
_geom_torsion
_geom_torsion_site_symmetry_1
_geom_torsion_site_symmetry_2
_geom_torsion_site_symmetry_3
_geom_torsion_site_symmetry_4
_geom_torsion_publ_flag
C3 C1 C2 C6 -177.7(2) 5_676 . . . ?
C3 C1 C2 C3 0.2(3) 5_676 . . . ?
C6 C2 C3 C1 178.09(19) . . . 5_676 ?
C1 C2 C3 C1 -0.2(3) . . . 5_676 ?
C6 C2 C3 C4 -0.5(2) . . . . ?
C1 C2 C3 C4 -178.77(18) . . . . ?
C1 C3 C4 C5 -178.4(2) 5_676 . . . ?
C2 C3 C4 C5 0.0(2) . . . . ?
C1 C3 C4 S1 2.5(4) 5_676 . . . ?
C2 C3 C4 S1 -179.13(18) . . . . ?
C8 S1 C4 C5 -0.84(16) . . . . ?
C8 S1 C4 C3 178.2(2) . . . . ?
C3 C4 C5 C7 -177.65(17) . . . . ?
S1 C4 C5 C7 1.7(2) . . . . ?
C3 C4 C5 C6 0.5(2) . . . . ?
S1 C4 C5 C6 179.83(13) . . . . ?
C1 C2 C6 C5 178.8(2) . . . . ?
C3 C2 C6 C5 0.8(2) . . . . ?
C1 C2 C6 C13 0.1(3) . . . . ?
C3 C2 C6 C13 -177.88(18) . . . . ?
C4 C5 C6 C2 -0.8(2) . . . . ?
C7 C5 C6 C2 176.6(2) . . . . ?
C4 C5 C6 C13 177.85(19) . . . . ?
C7 C5 C6 C13 -4.7(4) . . . . ?
C4 C5 C7 C12 177.0(2) . . . . ?
C6 C5 C7 C12 -0.3(4) . . . . ?
C4 C5 C7 C8 -1.8(2) . . . . ?
C6 C5 C7 C8 -179.1(2) . . . . ?
C12 C7 C8 C9 3.4(3) . . . . ?
C5 C7 C8 C9 -177.6(2) . . . . ?
C12 C7 C8 S1 -177.84(16) . . . . ?
C5 C7 C8 S1 1.1(2) . . . . ?
C4 S1 C8 C9 178.5(2) . . . . ?
C4 S1 C8 C7 -0.21(16) . . . . ?
C7 C8 C9 C10 -2.9(3) . . . . ?
S1 C8 C9 C10 178.52(18) . . . . ?
C8 C9 C10 C11 0.6(4) . . . . ?
C9 C10 C11 C12 1.1(4) . . . . ?
C10 C11 C12 C7 -0.6(4) . . . . ?
C8 C7 C12 C11 -1.6(3) . . . . ?
C5 C7 C12 C11 179.6(2) . . . . ?
C2 C6 C13 C18 -53.9(3) . . . . ?
C5 C6 C13 C18 127.6(2) . . . . ?
C2 C6 C13 C14 125.0(2) . . . . ?
C5 C6 C13 C14 -53.4(3) . . . . ?
C18 C13 C14 F1 178.80(18) . . . . ?
C6 C13 C14 F1 -0.2(3) . . . . ?
C18 C13 C14 C15 0.2(3) . . . . ?
C6 C13 C14 C15 -178.86(19) . . . . ?
F1 C14 C15 F2 1.5(3) . . . . ?
C13 C14 C15 F2 -179.82(18) . . . . ?
F1 C14 C15 C16 -178.96(19) . . . . ?
C13 C14 C15 C16 -0.3(3) . . . . ?
F2 C15 C16 F3 -0.4(3) . . . . ?
C14 C15 C16 F3 -179.9(2) . . . . ?
F2 C15 C16 C17 179.4(2) . . . . ?
C14 C15 C16 C17 -0.1(3) . . . . ?
F3 C16 C17 F4 0.6(4) . . . . ?
C15 C16 C17 F4 -179.2(2) . . . . ?
F3 C16 C17 C18 -179.6(2) . . . . ?
C15 C16 C17 C18 0.6(4) . . . . ?
F4 C17 C18 F5 0.8(3) . . . . ?
C16 C17 C18 F5 -179.1(2) . . . . ?
F4 C17 C18 C13 179.0(2) . . . . ?
C16 C17 C18 C13 -0.8(4) . . . . ?
C14 C13 C18 F5 178.62(19) . . . . ?
C6 C13 C18 F5 -2.4(3) . . . . ?
C14 C13 C18 C17 0.4(3) . . . . ?
C6 C13 C18 C17 179.4(2) . . . . ?

_refine_diff_density_max         0.245
_refine_diff_density_min         -0.231
_refine_diff_density_rms         0.047

_shelxl_version_number           2013-4

_shelx_res_file                  
;
TITL cu_mh165_0m in Pbca
CELL 1.54178   9.52540  12.26580  24.01090  90.0000  90.0000  90.0000
ZERR    4.00   0.00030   0.00050   0.00070   0.0000   0.0000   0.0000
LATT  1
SYMM 0.5-X, -Y, 0.5+Z
SYMM -X, 0.5+Y, 0.5-Z
SYMM 0.5+X, 0.5-Y, -Z
SFAC C  H  F  S
UNIT 144  40  40  8
OMIT -3
L.S. 8
acta
BOND
FMAP 2
PLAN 20
htab
conf
size 0.02 0.10 0.14
TEMP -50.000
WGHT    0.088000
FVAR       0.12889
S1    4    0.090255    1.150549    0.492989    11.00000    0.03246    0.03478 =
         0.04425   -0.00007    0.00320    0.00617
F1    3    0.123563    0.760589    0.402064    11.00000    0.04131    0.04957 =
         0.05774    0.00866    0.00390   -0.00927
F2    3    0.149467    0.608989    0.322114    11.00000    0.08258    0.04156 =
         0.07117    0.00311   -0.03353   -0.01768
F3    3    0.369526    0.615592    0.250418    11.00000    0.10486    0.06542 =
         0.05702   -0.03202   -0.01542    0.01086
F4    3    0.561040    0.779062    0.258380    11.00000    0.07125    0.09193 =
         0.05364   -0.01975    0.02299    0.00779
F5    3    0.535891    0.930761    0.336406    11.00000    0.04051    0.05762 =
         0.05049   -0.00643    0.00903   -0.01041
C1    1    0.556153    0.918143    0.463325    11.00000    0.03363    0.02981 =
         0.02979   -0.00063    0.00226    0.00250
C2    1    0.419207    0.960598    0.455440    11.00000    0.03473    0.03038 =
         0.02843    0.00064    0.00195    0.00195
C3    1    0.365660    1.043540    0.493301    11.00000    0.03235    0.02951 =
         0.03007    0.00287    0.00229    0.00421
C4    1    0.224288    1.065801    0.473970    11.00000    0.02889    0.03091 =
         0.03343    0.00277    0.00372    0.00169
C5    1    0.194209    1.001432    0.427909    11.00000    0.03017    0.03296 =
         0.03195    0.00356    0.00205   -0.00080
C6    1    0.315517    0.934608    0.416382    11.00000    0.03162    0.03107 =
         0.03091    0.00223    0.00156    0.00210
C7    1    0.057036    1.022653    0.405151    11.00000    0.02904    0.03498 =
         0.03985    0.00731    0.00131   -0.00275
C8    1   -0.012692    1.102338    0.437434    11.00000    0.03027    0.03175 =
         0.04782    0.01008    0.00195   -0.00074
C9    1   -0.149757    1.134585    0.425329    11.00000    0.03167    0.03586 =
         0.07033    0.00692    0.00427   -0.00035
C10   1   -0.215360    1.091127    0.379545    11.00000    0.03024    0.05326 =
         0.07864    0.01107   -0.01045   -0.00365
C11   1   -0.146810    1.015353    0.346053    11.00000    0.03915    0.05772 =
         0.06367    0.00297   -0.01426   -0.00284
C12   1   -0.012224    0.980845    0.358675    11.00000    0.03748    0.04189 =
         0.04661    0.00420   -0.00515   -0.00351
C13   1    0.328695    0.851658    0.372444    11.00000    0.03087    0.03420 =
         0.02964    0.00014   -0.00788    0.00276
C14   1    0.231961    0.767618    0.366814    11.00000    0.03489    0.03742 =
         0.03953    0.00562   -0.00548    0.00232
C15   1    0.245386    0.688519    0.326199    11.00000    0.05305    0.03462 =
         0.04811    0.00116   -0.02326   -0.00184
C16   1    0.356591    0.692033    0.289806    11.00000    0.06298    0.04516 =
         0.03931   -0.01106   -0.01387    0.01214
C17   1    0.453126    0.774173    0.294088    11.00000    0.04582    0.05602 =
         0.03685   -0.00839    0.00102    0.01053
C18   1    0.439009    0.851519    0.334872    11.00000    0.03319    0.04158 =
         0.03621   -0.00296   -0.00219    0.00030
H1    2    0.590938    0.864977    0.438974    11.00000    0.03331
H9    2   -0.196514    1.180632    0.445896    11.00000    0.05637
H10   2   -0.310013    1.111961    0.368732    11.00000    0.05149
H11   2   -0.193076    0.981827    0.313426    11.00000    0.07128
H12   2    0.033937    0.926383    0.337020    11.00000    0.06122

HKLF 4

REM  cu_mh165_0m in Pbca
REM R1 =  0.0385 for    2009 Fo > 4sig(Fo)  and  0.0480 for all    2481 data
REM    237 parameters refined using      0 restraints

END

WGHT      0.0645      0.5679

REM No hydrogen bonds found for HTAB generation

REM Highest difference peak  0.245,  deepest hole -0.231,  1-sigma level  0.047
Q1    1   0.1945  1.0170  0.4594  11.00000  0.05    0.25
Q2    1   0.4015  0.9942  0.4767  11.00000  0.05    0.23
Q3    1   0.0178  1.0508  0.4258  11.00000  0.05    0.23
Q4    1   0.1612  1.0921  0.4851  11.00000  0.05    0.21
Q5    1   0.0824  1.1542  0.5333  11.00000  0.05    0.21
Q6    1   0.1039  1.2216  0.4798  11.00000  0.05    0.21
Q7    1   0.2945  1.0707  0.4858  11.00000  0.05    0.21
Q8    1   0.2480  0.7318  0.3471  11.00000  0.05    0.20
Q9    1   0.1250  1.0123  0.4093  11.00000  0.05    0.19
Q10   1   0.5784  0.8425  0.2781  11.00000  0.05    0.19
Q11   1   0.4193  0.8386  0.3060  11.00000  0.05    0.18
Q12   1   0.3239  0.8788  0.3986  11.00000  0.05    0.18
Q13   1   0.2492  0.9743  0.4152  11.00000  0.05    0.18
Q14   1   0.0161  1.1047  0.4701  11.00000  0.05    0.17
Q15   1   0.2163  1.0578  0.4400  11.00000  0.05    0.17
Q16   1  -0.2081  1.1889  0.4635  11.00000  0.05    0.17
Q17   1  -0.2426  1.1722  0.3986  11.00000  0.05    0.16
Q18   1   0.4711  0.7963  0.3286  11.00000  0.05    0.16
Q19   1   0.4704  0.9187  0.4701  11.00000  0.05    0.16
Q20   1   0.0182  0.9873  0.3916  11.00000  0.05    0.16
;
_shelx_res_checksum              33219

_shelx_hkl_file                  
;
  -1   0   0   -0.12    0.04
  -1   0   0   -0.12    0.04
  -1   0   0    0.01    0.04
  -1   0   0   -0.15    0.04
  -2   0   0   86.53    2.99
   2   0   0   88.55    3.96
  -2   0   0   80.96    3.95
  -2   0   0   86.53    3.12
  -2   0   0   87.81    2.98
  -3   0   0    0.06    0.09
  -3   0   0   -0.07    0.11
  -3   0   0   -0.01    0.10
  -3   0   0   -0.08    0.09
   3   0   0   -0.13    0.10
  -4   0   0  145.40    6.78
  -4   0   0  139.96    5.15
   4   0   0  161.84    6.82
  -4   0   0  144.58    5.38
  -5   0   0   -0.18    0.12
  -5   0   0   -0.08    0.13
   5   0   0    0.01    0.13
  -5   0   0   -0.02    0.10
  -6   0   0   12.39    0.67
   6   0   0   12.40    0.76
   7   0   0   -0.05    0.16
  -7   0   0    0.41    0.20
   8   0   0    2.48    0.47
   9   0   0    0.20    0.31
  10   0   0    2.49    0.48
  11   0   0   -0.28    0.22
  -1   1   0    0.05    0.05
  -1  -1   0   -0.04    0.05
  -1   1   0   -0.01    0.06
  -1   1   0   -0.06    0.06
  -1   1   0    0.01    0.04
  -1  -1   0    0.01    0.06
  -2   1   0    4.63    0.23
  -2   1   0    5.42    0.24
  -2  -1   0    4.67    0.25
  -2  -1   0    5.09    0.27
  -2   1   0    5.08    0.26
   2  -1   0    4.70    0.29
  -2   1   0    4.79    0.26
  -2   1   0    5.34    0.32
  -3   1   0   -0.09    0.11
  -3   1   0   -0.19    0.11
  -3   1   0    0.01    0.10
   3  -1   0   -0.18    0.10
  -3  -1   0   -0.13    0.09
  -3   1   0   -0.15    0.10
   3   1   0   -0.02    0.10
  -3  -1   0    0.60    0.15
  -3   1   0   -0.24    0.09
  -4  -1   0   11.23    0.54
  -4   1   0   11.14    0.55
  -4   1   0   10.71    0.54
  -4  -1   0   10.72    0.54
  -4   1   0   11.42    0.51
   4  -1   0   12.66    0.65
   4   1   0   11.52    0.66
  -4   1   0   12.37    0.66
  -5  -1   0    0.09    0.14
   5  -1   0    0.21    0.13
   5   1   0    0.18    0.14
  -5   1   0   -0.17    0.13
  -5   1   0    0.09    0.13
  -5   1   0    0.12    0.13
  -5  -1   0    0.09    0.14
   6   1   0    0.88    0.22
  -6   1   0    0.23    0.17
   6  -1   0    0.70    0.19
  -6   1   0    0.84    0.17
  -6  -1   0    0.83    0.22
  -6   1   0    0.68    0.21
  -7   1   0    0.22    0.20
   7  -1   0    0.07    0.15
   7   1   0   -0.04    0.18
  -7  -1   0    0.03    0.18
   8  -1   0   13.24    1.07
   8   1   0   15.20    1.09
   9  -1   0    0.14    0.34
   9   1   0   -0.06    0.30
  10  -1   0   25.32    1.55
  10   1   0   27.06    1.60
  11   1   0    0.19    0.24
   0   2   0  103.58    3.56
  -1   2   0    0.06    0.06
  -1   2   0    0.03    0.08
  -1   2   0    0.06    0.09
  -1   2   0    0.04    0.07
  -2   2   0    8.27    0.34
  -2   2   0    7.96    0.39
  -2  -2   0    7.95    0.37
  -2   2   0    8.61    0.38
  -2   2   0    8.23    0.36
  -2   2   0    8.00    0.46
  -2  -2   0    8.64    0.39
   3   2   0    0.03    0.09
  -3   2   0    0.23    0.10
  -3  -2   0    0.12    0.10
  -3   2   0   -0.06    0.12
  -3  -2   0    0.10    0.13
  -3   2   0   -0.14    0.11
  -3   2   0    0.36    0.13
   3  -2   0   -0.10    0.07
  -3   2   0   -0.05    0.08
  -4  -2   0   40.31    1.57
   4   2   0   45.02    2.01
  -4   2   0   40.81    1.62
  -4   2   0   40.81    1.53
  -4   2   0   39.95    1.51
  -4   2   0   41.82    2.02
  -4   2   0   40.67    1.56
  -4  -2   0   42.22    1.60
   4  -2   0   41.35    1.95
  -5  -2   0    0.01    0.14
  -5   2   0    0.00    0.13
   5  -2   0    0.04    0.10
   5   2   0    0.01    0.13
  -5   2   0    0.05    0.13
  -5   2   0    0.14    0.16
  -6   2   0   79.06    3.31
  -6   2   0   89.22    3.22
  -6  -2   0   84.85    3.22
  -6   2   0   92.07    4.14
   6   2   0   89.12    4.17
  -7   2   0   -0.20    0.18
  -7  -2   0    0.29    0.22
   7   2   0    0.05    0.18
   8   2   0    8.90    0.83
   8  -2   0    6.71    0.76
   9   2   0   -0.06    0.29
   9  -2   0   -0.02    0.31
  10   2   0    0.27    0.32
  11   2   0    0.11    0.22
   0   3   0   -0.05    0.10
  -1   3   0    0.05    0.09
  -1   3   0    0.05    0.10
  -1   3   0    0.06    0.08
  -2   3   0   42.66    1.62
  -2   3   0   41.46    1.50
  -2   3   0   41.33    1.52
  -2   3   0   44.43    1.55
  -3   3   0    0.34    0.14
  -3   3   0    0.03    0.11
  -3  -3   0    0.07    0.10
  -3   3   0    0.17    0.09
  -3   3   0    0.12    0.12
  -3   3   0    0.00    0.09
  -4   3   0    0.59    0.13
  -4   3   0    0.80    0.19
  -4  -3   0    1.06    0.17
  -4  -3   0    0.59    0.17
  -4   3   0    0.50    0.15
  -4   3   0    0.84    0.17
  -5   3   0    0.30    0.16
  -5   3   0    0.12    0.16
  -5  -3   0    0.15    0.16
  -5   3   0    0.20    0.15
  -6   3   0    7.23    0.51
  -6   3   0    7.37    0.50
  -6   3   0    7.09    0.56
   6   3   0    7.29    0.57
   7   3   0    0.12    0.28
  -7   3   0   -0.26    0.19
  -7   3   0   -0.07    0.16
   7   3   0   -0.05    0.18
  -7  -3   0    0.03    0.32
  -7  -3   0    0.07    0.31
   8   3   0   54.47    2.85
   9   3   0   -0.01    0.28
  10   3   0    4.75    0.60
  11   3   0    0.04    0.19
   0   4   0   37.99    1.34
   0   4   0   35.85    1.35
  -1   4   0   -0.01    0.11
  -1   4   0    0.13    0.10
  -1   4   0    0.16    0.10
  -2   4   0    0.19    0.11
  -2   4   0    0.33    0.11
  -2   4   0    0.57    0.16
  -2   4   0    0.34    0.14
  -3   4   0    0.09    0.10
  -3   4   0    0.19    0.13
  -3   4   0   -0.09    0.12
  -4   4   0   56.08    2.08
  -4   4   0   55.11    2.69
  -4   4   0   55.72    2.17
  -5   4   0   -0.16    0.16
  -5   4   0    0.04    0.17
  -5   4   0   -0.12    0.15
  -6   4   0   -0.01    0.20
  -6   4   0    0.39    0.19
  -6   4   0    0.27    0.20
   7   4   0   -0.02    0.29
  -7   4   0    0.05    0.19
  -7  -4   0    0.36    0.32
  -7  -4   0    0.28    0.28
  -8  -4   0    1.81    0.41
   8   4   0    1.63    0.43
   9   4   0   -0.09    0.26
  10   4   0    2.37    0.43
   0   5   0   -0.02    0.09
   0   5   0   -0.04    0.10
   1   5   0    0.20    0.13
  -1   5   0    0.15    0.12
  -1   5   0    0.09    0.11
  -1   5   0    0.02    0.12
  -1   5   0   -0.07    0.12
  -2   5   0  328.69   11.07
  -2   5   0  313.58   11.07
  -2   5   0  324.65   11.62
  -3   5   0    0.06    0.14
  -3   5   0   -0.05    0.13
  -4   5   0   70.07    2.58
  -4   5   0   69.81    2.71
  -5   5   0   -0.17    0.17
  -5   5   0    0.23    0.16
  -5   5   0    0.09    0.15
  -6   5   0   12.57    0.69
  -6   5   0   11.16    0.68
  -6   5   0    9.62    0.76
   7   5   0   -0.07    0.27
  -7  -5   0   -0.05    0.30
  -7  -5   0   -0.24    0.25
  -8  -5   0    5.88    0.62
  -8  -5   0    5.15    0.63
   8   5   0    4.13    0.58
  -9  -5   0    0.07    0.28
   9   5   0    0.00    0.27
  10   5   0   -0.03    0.23
  10  -5   0    0.19    0.27
   0   6   0   26.96    1.07
   0   6   0   26.25    1.06
   0   6   0   25.34    1.03
   1   6   0   -0.09    0.12
  -1   6   0    0.00    0.11
  -1   6   0   -0.02    0.12
  -1   6   0    0.27    0.14
  -1   6   0    0.05    0.13
  -2   6   0    0.09    0.15
  -2   6   0    0.22    0.16
   2   6   0    0.29    0.15
  -3   6   0    0.17    0.16
  -3   6   0    1.04    0.22
  -4   6   0   39.69    1.59
  -4   6   0   40.02    1.67
  -5   6   0    0.00    0.17
  -5   6   0   -0.13    0.18
  -6  -6   0    8.06    0.70
  -6   6   0    7.42    0.66
  -6  -6   0    8.80    0.86
  -7  -6   0   -0.12    0.27
  -7  -6   0    0.37    0.33
   8   6   0    2.14    0.45
  -8  -6   0    3.07    0.50
  -8  -6   0    2.87    0.50
   9   6   0    0.00    0.26
  -9  -6   0    0.31    0.28
   9  -6   0   -0.14    0.27
  10  -6   0    3.82    0.47
  10   6   0    3.92    0.45
   0   7   0    0.25    0.16
   0   7   0   -0.16    0.15
   0   7   0    0.50    0.18
  -1   7   0    0.08    0.16
   1   7   0    0.03    0.14
   1   7   0    0.03    0.14
  -1   7   0    0.16    0.17
  -2   7   0  129.70    4.85
  -2   7   0  129.91    4.62
   2   7   0  129.29    4.66
  -3   7   0    0.11    0.16
   3   7   0    0.08    0.16
  -3   7   0    0.04    0.17
  -4   7   0    6.80    0.50
  -4   7   0    6.65    0.51
  -5  -7   0   -0.17    0.23
  -5  -7   0   -0.08    0.29
  -5   7   0    0.02    0.21
  -5   7   0    0.26    0.20
   5  -7   0   -0.31    0.27
  -6  -7   0    5.76    0.70
  -6  -7   0    3.39    0.47
   6  -7   0    4.10    0.57
  -7  -7   0    0.37    0.33
  -7  -7   0   -0.10    0.27
   7  -7   0    0.19    0.34
  -8  -7   0    1.85    0.39
   8  -7   0    2.06    0.43
  -8  -7   0    3.01    0.48
  -9  -7   0   -0.36    0.25
   9  -7   0    0.02    0.27
   0   8   0   45.64    1.84
   0   8   0   49.26    1.95
   1   8   0   -0.08    0.14
   1   8   0   -0.24    0.15
  -1   8   0   -0.09    0.15
  -1   8   0    0.46    0.19
  -2   8   0    3.39    0.39
   2   8   0    3.54    0.37
  -2   8   0    3.41    0.36
  -3   8   0    0.19    0.20
  -3   8   0   -0.09    0.17
  -4   8   0   45.56    2.04
  -4  -8   0   48.59    2.39
  -4  -8   0   49.72    2.22
  -4   8   0   48.44    1.94
   4  -8   0   48.38    2.35
  -5  -8   0   -0.33    0.32
  -5  -8   0   -0.16    0.25
   5  -8   0    0.09    0.31
  -6  -8   0    2.61    0.47
   6  -8   0    2.16    0.46
  -6  -8   0    2.17    0.48
  -7  -8   0   -0.44    0.27
   7  -8   0   -0.03    0.32
  -7  -8   0    0.43    0.31
  -8  -8   0    0.16    0.29
   8  -8   0    0.38    0.31
   9  -8   0   -0.17    0.23
  -9  -8   0    0.39    0.27
   0   9   0    0.23    0.21
  -1   9   0   -0.05    0.17
  -2  -9   0   16.59    1.02
  -2   9   0   16.62    0.90
   2  -9   0   15.77    1.13
  -3  -9   0    0.11    0.36
   3  -9   0    0.06    0.34
  -3  -9   0    0.29    0.28
  -4  -9   0   96.41    4.04
   4  -9   0   92.97    4.28
  -4  -9   0   95.71    4.29
  -5  -9   0    0.08    0.27
   5  -9   0    0.04    0.34
  -5  -9   0    0.38    0.34
  -6  -9   0   40.40    1.95
   6  -9   0   41.52    2.10
  -6  -9   0   38.31    2.02
  -7  -9   0   -0.05    0.28
   7  -9   0    0.04    0.34
  -8  -9   0    8.22    0.69
   8  -9   0    6.18    0.65
   0 -10   0   23.01    1.44
   1 -10   0    0.30    0.38
  -1 -10   0    0.06    0.30
  -1 -10   0   -0.24    0.36
  -2 -10   0    7.71    0.70
   2 -10   0    7.60    0.78
  -2 -10   0    7.07    0.80
  -3 -10   0   -0.08    0.35
   3 -10   0    0.32    0.39
  -3 -10   0    0.00    0.29
  -4 -10   0   25.92    1.59
   4 -10   0   28.72    1.65
  -4 -10   0   28.37    1.48
  -5 -10   0    0.14    0.35
   5 -10   0    0.04    0.35
  -5 -10   0   -0.10    0.27
   6 -10   0   25.17    1.49
  -6 -10   0   25.71    1.38
  -7 -10   0    0.24    0.27
   7 -10   0    0.07    0.29
   8 -10   0    1.35    0.33
  -8 -10   0    0.85    0.29
   0 -11   0    0.08    0.36
  -1 -11   0   -0.02    0.36
   1 -11   0   -0.27    0.35
  -1 -11   0   -0.41    0.25
  -2 -11   0    9.28    0.81
   2 -11   0   10.48    0.95
  -2 -11   0    9.92    0.95
  -3 -11   0   -0.53    0.30
  -3 -11   0   -0.15    0.26
   3 -11   0   -0.43    0.34
   4 -11   0    3.77    0.62
  -4 -11   0    4.13    0.59
  -4 -11   0    4.17    0.55
   5 -11   0    0.31    0.36
  -5 -11   0    0.04    0.28
   6 -11   0    0.67    0.37
  -6 -11   0    1.66    0.37
   7 -11   0    0.21    0.27
  -7 -11   0   -0.17    0.24
   0 -12   0    4.36    0.65
  -1 -12   0   -0.11    0.35
   1 -12   0    0.36    0.40
   2 -12   0    1.27    0.45
  -2 -12   0    0.62    0.33
  -2 -12   0    0.95    0.40
  -3 -12   0   -0.43    0.33
   3 -12   0   -0.40    0.35
  -3 -12   0   -0.12    0.29
   4 -12   0    4.10    0.63
  -4 -12   0    4.66    0.54
  -5 -12   0   -0.04    0.27
   5 -12   0   -0.42    0.30
   6 -12   0    0.21    0.30
  -6 -12   0    0.69    0.27
   0 -13   0   -0.06    0.35
   1 -13   0    0.21    0.38
  -1 -13   0    0.15    0.35
  -2 -13   0    4.68    0.60
   2 -13   0    4.87    0.67
  -2 -13   0    4.66    0.53
   3 -13   0    0.17    0.36
  -3 -13   0    0.16    0.26
   4 -13   0    2.36    0.46
  -4 -13   0    1.54    0.32
  -5 -13   0    0.24    0.24
   5 -13   0    0.17    0.27
   0 -14   0    7.85    0.72
   1 -14   0    0.12    0.30
  -1 -14   0    0.01    0.31
   2 -14   0    0.58    0.32
   3 -14   0   -0.04    0.27
  -1   0   1    0.02    0.05
  -1   0   1   -0.02    0.05
  -1   0  -1   -0.04    0.05
  -1   0  -1    0.12    0.05
  -1   0   1    0.02    0.05
  -2   0   1    0.06    0.08
  -2   0   1   -0.01    0.08
   2   0   1    0.17    0.09
  -2   0   1   -0.03    0.09
  -2   0  -1   -0.01    0.09
  -2   0   1    0.15    0.09
   2   0  -1   -0.05    0.09
  -2   0  -1    0.03    0.09
  -2   0   1    0.12    0.09
  -2   0  -1    0.03    0.09
   3   0   1   -0.05    0.11
  -3   0   1   -0.24    0.09
  -3   0  -1    0.04    0.12
   3   0  -1    0.00    0.12
  -3   0   1   -0.14    0.09
  -3   0   1   -0.07    0.11
  -3   0  -1   -0.04    0.10
  -3   0  -1    0.13    0.11
  -3   0   1   -0.02    0.08
  -3   0   1   -0.10    0.10
   4   0  -1    0.09    0.13
  -4   0   1    0.04    0.11
  -4   0  -1    0.04    0.11
  -4   0   1    0.09    0.12
  -4   0   1    0.06    0.11
  -4   0  -1   -0.01    0.12
  -4   0   1    0.00    0.13
  -4   0  -1   -0.09    0.11
   4   0   1    0.03    0.13
   5   0   1   -0.03    0.13
  -5   0  -1    0.07    0.14
  -5   0  -1    0.13    0.15
  -5   0   1    0.02    0.10
  -5   0  -1    0.01    0.11
   5   0  -1    0.03    0.14
  -5   0   1    0.09    0.14
  -5   0   1   -0.08    0.13
  -6   0  -1   -0.07    0.14
  -6   0   1   -0.16    0.15
   6   0  -1   -0.09    0.14
   6   0   1    0.05    0.14
  -6   0  -1   -0.09    0.15
  -7   0   1    0.16    0.17
  -7   0  -1    0.13    0.20
   7   0   1    0.01    0.16
   7   0  -1   -0.09    0.15
   8   0   1   -0.22    0.27
   8   0  -1   -0.10    0.29
   9   0  -1    0.07    0.28
   9   0   1    0.48    0.33
  10   0   1    0.01    0.30
  10   0  -1    0.36    0.32
  11   0   1   -0.49    0.21
  11   0  -1   -0.23    0.23
   0   1   1   -0.88    0.04
   0   1   1   -0.82    0.04
  -1   1   1   20.86    0.76
  -1   1   1   21.18    0.75
   1  -1   1   20.79    0.74
  -1   1   1   21.89    0.76
  -1  -1  -1   20.56    0.79
  -1  -1  -1   20.31    0.76
  -1   1   1   20.60    0.79
  -1   1  -1   21.10    0.79
  -1  -1   1   21.35    0.75
  -1  -1   1   21.08    0.76
  -1   1  -1   20.83    0.75
  -1   1  -1   21.43    0.73
  -2   1   1   12.23    0.52
  -2   1   1   12.94    0.51
  -2  -1  -1   12.39    0.51
  -2   1   1   12.67    0.50
  -2   1   1   12.90    0.65
   2  -1   1   14.08    0.64
  -2  -1  -1   12.26    0.53
  -2   1   1   13.72    0.51
  -2   1  -1   13.56    0.49
  -2   1  -1   12.58    0.65
   2  -1  -1   11.54    0.63
  -2   1  -1   11.97    0.48
  -2  -1   1   12.46    0.51
  -2   1  -1   12.36    0.53
  -2  -1   1   12.78    0.51
  -2   1  -1   12.83    0.51
  -2  -1   1   13.19    0.52
  -3   1   1   -0.07    0.11
   3  -1   1    0.23    0.11
  -3   1   1    0.11    0.10
  -3  -1  -1    0.01    0.11
  -3   1   1   -0.01    0.12
   3   1  -1   -0.02    0.10
  -3  -1  -1   -0.01    0.10
  -3   1   1    0.07    0.11
  -3   1   1    0.06    0.10
  -3  -1   1   -0.02    0.09
  -3  -1   1   -0.10    0.11
  -3   1  -1    0.18    0.12
  -3   1  -1    0.02    0.08
   3  -1  -1    0.07    0.10
  -3   1  -1    0.08    0.11
  -3   1  -1    0.04    0.11
   3   1   1    0.00    0.10
  -4   1   1   85.67    3.14
  -4  -1  -1   89.66    3.19
   4   1  -1   90.63    4.17
  -4   1   1   87.30    3.16
  -4   1   1   90.89    3.30
   4  -1   1   94.70    4.15
  -4  -1  -1   94.12    3.32
  -4   1   1   84.65    3.17
  -4   1   1   93.99    4.16
  -4  -1   1   85.83    3.17
  -4  -1   1   86.56    3.29
   4   1   1   95.00    4.17
  -4   1  -1   89.50    3.31
   4  -1  -1   82.37    4.14
  -4   1  -1   90.46    4.16
  -4   1  -1   86.90    3.17
  -5   1   1   15.24    0.72
   5   1  -1   14.79    0.85
  -5   1   1   15.83    0.71
   5  -1   1   14.61    0.82
  -5  -1  -1   14.92    0.71
  -5   1   1   14.99    0.83
  -5  -1  -1   15.52    0.72
  -5   1  -1   15.18    0.83
  -5   1  -1   15.15    0.71
  -5   1  -1   14.02    0.70
   5   1   1   15.57    0.86
   5  -1  -1   14.93    0.83
  -5  -1   1   15.19    0.71
   6  -1   1    4.40    0.37
  -6  -1  -1    5.12    0.45
  -6   1   1    5.43    0.41
  -6   1   1    4.06    0.34
   6   1  -1    4.06    0.41
   6   1   1    3.90    0.40
  -6   1  -1    4.24    0.35
  -6   1  -1    3.74    0.38
   6  -1  -1    4.37    0.38
  -6  -1   1    4.31    0.40
  -6   1  -1    4.47    0.40
   7  -1   1    4.25    0.39
   7   1  -1    5.09    0.47
  -7  -1  -1    3.96    0.44
  -7   1   1    4.41    0.48
  -7   1  -1    5.12    0.48
   7  -1  -1    4.31    0.40
   7   1   1    5.07    0.47
  -7  -1   1    4.08    0.45
   8   1  -1    0.37    0.31
   8  -1   1    0.35    0.33
   8   1   1    0.50    0.32
   8  -1  -1    0.37    0.34
   9  -1   1   16.84    1.28
   9   1  -1   18.38    1.30
   9   1   1   20.08    1.34
   9  -1  -1   20.03    1.32
  10   1  -1    0.30    0.32
  10  -1   1    0.71    0.35
  10   1   1    0.65    0.35
  10  -1  -1    0.75    0.33
  11   1  -1    1.36    0.33
  11   1   1    1.25    0.32
   0   2   1   75.77    2.44
   0   2   1   64.72    2.42
  -1   2   1    9.34    0.38
  -1   2   1    8.58    0.36
  -1   2   1    8.91    0.38
  -1   2  -1    8.59    0.36
  -1   2  -1    8.76    0.34
  -1   2  -1    8.62    0.39
  -1   2  -1    8.02    0.33
  -2  -2  -1  281.83    9.77
  -2   2   1  287.70   10.24
  -2  -2  -1  285.10   10.23
  -2   2   1  289.52    9.75
  -2   2   1  298.63    9.78
  -2   2   1  289.16    9.78
  -2  -2   1  282.74    9.77
  -2   2  -1  269.29   12.99
  -2   2  -1  270.81    9.72
  -2   2  -1  292.68    9.76
  -2   2  -1  291.93   10.24
  -2  -2   1  281.69   10.21
  -2   2  -1  295.62    9.76
  -3   2   1  153.74    7.96
  -3  -2  -1  168.94    6.28
   3  -2   1  161.49    7.91
  -3   2   1  178.34    5.98
  -3   2   1  166.08    6.00
  -3  -2  -1  186.40    6.03
  -3   2   1  195.63    6.03
   3   2  -1  169.48    7.95
  -3   2   1  179.69    6.29
  -3   2  -1  182.93    6.30
   3   2   1  159.09    7.94
  -3   2  -1  175.62    5.96
   3  -2  -1  172.49    7.92
  -3  -2   1  170.42    6.26
  -3   2  -1  172.22    5.98
  -3  -2   1  179.71    6.02
  -3   2  -1  182.14    7.98
  -3   2  -1  179.03    6.01
  -4   2   1   75.15    2.73
   4  -2   1   74.86    3.56
   4   2  -1   84.25    3.63
  -4   2   1   74.03    2.77
  -4   2   1   77.02    2.75
  -4   2   1   81.99    3.64
  -4  -2  -1   80.49    2.88
  -4  -2  -1   74.67    2.78
  -4   2   1   77.78    2.88
  -4   2  -1   73.90    2.77
  -4   2  -1   78.69    3.63
   4  -2  -1   82.35    3.58
  -4  -2   1   76.27    2.78
  -4  -2   1   75.99    2.85
  -4   2  -1   77.47    2.89
   4   2   1   69.92    3.61
  -5   2   1   42.78    2.15
  -5  -2  -1   43.65    1.70
  -5  -2  -1   47.42    1.75
  -5   2   1   45.59    1.71
   5   2  -1   43.32    2.16
   5  -2   1   45.82    2.08
  -5   2   1   43.38    1.74
  -5  -2   1   44.29    1.71
   5  -2  -1   43.79    2.08
  -5   2  -1   43.34    2.15
  -5   2  -1   44.01    1.70
   5   2   1   40.72    2.15
  -5   2  -1   41.82    1.74
  -6   2   1    7.44    0.53
  -6   2   1    7.38    0.51
  -6  -2  -1    7.51    0.50
   6   2  -1    7.56    0.57
  -6   2   1    7.09    0.48
   6   2   1    7.51    0.57
  -6   2  -1    7.70    0.52
  -6   2  -1    7.47    0.53
  -6   2  -1    6.63    0.48
  -6  -2   1    7.56    0.50
  -7   2   1   37.21    1.53
   7   2  -1   34.01    1.84
  -7  -2  -1   33.44    1.50
  -7  -2   1   33.68    1.51
  -7   2  -1   35.52    1.75
   7   2   1   35.54    2.07
  -7   2  -1   35.43    1.51
   7   2   1   33.64    1.84
   8  -2   1   24.89    1.54
   8   2  -1   25.07    1.52
   8  -2  -1   25.74    1.54
   8   2   1   20.37    1.48
   9   2  -1    4.12    0.61
   9  -2   1    4.35    0.62
   9  -2  -1    4.70    0.64
   9   2   1    4.44    0.62
  10   2  -1    0.17    0.29
  10   2   1    0.25    0.31
  11   2  -1   -0.19    0.22
  11   2   1    0.12    0.23
   0   3  -1   -0.17    0.07
   0   3   1    0.02    0.09
   0   3   1    0.05    0.10
  -1   3   1   61.97    2.16
  -1   3   1   62.17    2.15
  -1   3   1   60.93    2.16
  -1   3  -1   61.17    2.14
  -1   3  -1   56.13    2.12
  -1   3  -1   61.37    2.14
  -1   3  -1   63.55    2.26
  -2   3   1    7.78    0.40
  -2   3   1    6.88    0.36
  -2   3   1    8.03    0.39
  -2   3   1    7.96    0.36
  -2   3  -1    8.30    0.38
  -2   3  -1    7.92    0.34
  -2   3  -1    8.77    0.41
  -2   3  -1    7.35    0.32
  -3   3   1    4.44    0.30
  -3   3   1    4.21    0.27
  -3   3   1    4.29    0.25
  -3   3   1    4.48    0.30
  -3   3   1    3.99    0.34
  -3  -3  -1    3.98    0.27
  -3   3  -1    4.41    0.23
  -3   3  -1    4.43    0.30
  -3   3  -1    3.79    0.27
  -3   3  -1    3.92    0.33
  -4  -3  -1    0.17    0.14
  -4   3   1    0.17    0.12
  -4   3   1    0.11    0.10
  -4   3   1   -0.19    0.11
  -4   3   1    0.02    0.14
  -4   3   1    0.03    0.13
  -4  -3   1    0.02    0.14
  -4   3  -1    0.04    0.13
  -4   3  -1    0.12    0.14
  -4   3  -1    0.08    0.13
  -5   3   1  127.64    4.89
  -5   3   1  140.77    6.18
  -5   3   1  133.48    4.70
  -5   3  -1  127.87    4.90
  -5   3  -1  132.73    4.69
  -5  -3   1  133.76    4.71
  -5   3  -1  127.56    6.16
   6   3  -1   22.91    1.29
  -6   3   1   22.98    1.08
  -6   3   1   24.56    1.29
  -6   3   1   23.99    1.08
   6   3   1   25.05    1.31
  -6   3  -1   21.80    1.27
  -6   3  -1   22.35    1.08
  -6   3  -1   23.21    1.06
  -6  -3   1   23.45    1.08
  -7   3   1    1.59    0.32
  -7   3   1    1.67    0.29
   7   3  -1    1.58    0.44
  -7  -3  -1    1.59    0.44
   7   3  -1    2.21    0.37
  -7  -3   1    2.42    0.46
  -7  -3   1    1.76    0.40
   7   3   1    1.57    0.43
   7   3   1    1.70    0.33
  -7   3  -1    1.33    0.27
  -7   3  -1    1.44    0.32
  -7   3  -1    1.70    0.33
   8   3  -1    0.93    0.35
  -8  -3   1    1.47    0.39
   8   3   1    1.07    0.39
   9   3  -1    8.74    0.84
   9   3   1    8.50    0.84
  10   3  -1    0.89    0.33
  10   3   1    0.88    0.33
  11   3  -1    5.53    0.55
  11   3   1    6.48    0.58
  11  -3  -1    5.73    0.52
   0   4   1    6.21    0.33
   0   4   1    6.67    0.32
   0   4  -1    5.41    0.29
  -1   4   1    2.73    0.23
  -1   4   1    2.72    0.22
  -1   4   1    2.84    0.24
   1   4   1    2.50    0.22
  -1   4  -1    2.42    0.19
  -1   4  -1    2.24    0.19
  -1   4  -1    2.98    0.23
  -1   4  -1    2.98    0.24
  -2   4   1    0.23    0.11
  -2   4   1    0.27    0.12
  -2   4   1    0.34    0.13
  -2   4   1    0.10    0.13
  -2   4  -1    0.20    0.09
  -2   4  -1    0.22    0.09
  -2   4  -1    0.06    0.13
  -2   4  -1    0.39    0.13
  -3   4   1    0.50    0.12
  -3   4   1    0.49    0.16
  -3   4   1    0.46    0.16
  -3   4   1    0.37    0.13
  -3   4  -1    0.36    0.14
  -3   4  -1    0.32    0.13
  -4   4   1   12.00    0.63
  -4   4   1   13.38    0.78
  -4   4   1   13.48    0.64
  -4   4  -1   11.90    0.64
  -4   4  -1   13.51    0.63
  -4   4  -1   12.83    0.76
  -5   4   1    1.65    0.28
  -5   4   1    1.97    0.29
  -5   4   1    1.93    0.30
  -5   4  -1    1.97    0.27
  -5   4  -1    1.81    0.27
  -5   4  -1    2.19    0.33
  -6   4   1    1.08    0.25
  -6   4   1    1.66    0.30
  -6   4   1    1.52    0.31
  -6   4  -1    1.88    0.32
  -6   4  -1    1.88    0.31
  -6   4  -1    1.75    0.32
  -7   4   1   15.93    0.93
   7   4  -1   13.86    1.04
  -7  -4  -1   13.65    0.91
  -7  -4  -1   12.71    1.00
   7   4   1   13.78    1.05
  -7  -4   1   13.60    0.91
  -7   4  -1   14.08    0.91
  -7  -4   1   14.11    0.99
   7   4   1   12.40    0.92
   8   4  -1    2.13    0.47
  -8  -4   1    2.75    0.44
   8   4   1    3.17    0.55
   9   4  -1   22.43    1.47
   9   4   1   24.34    1.49
  -9  -4   1   23.60    1.29
  10   4  -1    0.18    0.27
  10   4   1   -0.09    0.25
   0   5  -1   -0.14    0.11
   0   5   1   -0.07    0.12
   0   5   1   -0.18    0.11
   0   5  -1   -0.31    0.08
   0   5  -1   -0.30    0.08
  -1   5   1   47.81    1.78
  -1   5   1   50.41    1.81
  -1   5   1   46.88    1.80
   1   5  -1   50.44    1.80
  -1   5  -1   47.01    1.78
  -1   5  -1   48.45    1.88
  -1   5  -1   50.99    1.77
   1   5   1   49.55    1.81
  -1   5  -1   47.81    1.78
  -2   5   1   20.09    0.83
  -2   5   1   19.97    0.88
  -2   5   1   19.71    0.84
  -2   5   1   19.97    0.81
  -2   5  -1   20.20    0.88
  -2   5  -1   19.63    0.83
  -3   5   1   15.52    0.73
  -3   5   1   15.82    0.76
  -3   5  -1   16.75    0.77
  -3   5  -1   15.96    0.72
  -4   5   1   16.81    0.79
  -4   5   1   16.48    0.81
  -4   5  -1   16.84    0.77
  -4   5  -1   16.78    0.81
  -5   5   1    0.52    0.19
  -5   5   1    0.30    0.17
  -5   5   1    0.01    0.19
  -5   5  -1   -0.43    0.14
  -5   5  -1    0.20    0.18
  -5   5  -1    0.59    0.20
  -6   5   1    0.05    0.17
  -6   5   1    0.04    0.20
  -6   5   1    0.00    0.19
  -6   5  -1    0.04    0.16
  -6   5  -1    0.05    0.19
  -6   5  -1    0.05    0.19
  -7  -5  -1    0.02    0.32
   7   5  -1   -0.18    0.28
  -7  -5  -1    0.35    0.29
   7   5   1   -0.23    0.26
  -7  -5   1    0.49    0.34
  -7  -5   1    0.36    0.29
  -8  -5  -1    1.72    0.46
  -8  -5  -1    1.61    0.41
   8   5  -1    1.46    0.40
  -8  -5   1    2.14    0.45
   8   5   1    1.20    0.39
   9   5  -1    3.85    0.56
  -9  -5   1    4.92    0.55
   9   5   1    5.31    0.66
  10  -5   1    0.31    0.27
  10   5  -1    0.66    0.29
  10  -5  -1    0.38    0.27
  10   5   1    0.18    0.27
   0   6   1  191.39    6.79
   0   6  -1  190.34    6.75
   0   6  -1  193.18    6.77
   0   6  -1  195.05    6.79
   0   6   1  201.77    6.77
   0   6   1  198.68    6.81
   1   6  -1    0.22    0.14
  -1   6   1    0.11    0.16
  -1   6   1    0.51    0.15
  -1   6   1    0.16    0.15
   1   6   1    0.16    0.13
  -1   6  -1    0.23    0.15
   1   6   1   -0.03    0.13
  -1   6  -1    0.26    0.13
  -2   6   1   30.92    1.28
  -2   6   1   34.97    1.37
  -2   6  -1   31.23    1.27
  -2   6  -1   32.08    1.35
   2   6   1   33.02    1.32
  -3   6   1   24.18    1.08
  -3   6   1   23.46    1.03
  -3   6  -1   23.70    1.08
  -3   6  -1   24.99    1.03
  -4   6   1    1.87    0.28
  -4   6   1    1.58    0.26
  -4   6  -1    1.95    0.28
  -4   6  -1    1.79    0.28
  -5   6   1    0.53    0.21
  -5   6   1    0.14    0.19
  -5   6  -1    0.20    0.18
  -5   6  -1   -0.03    0.19
  -6  -6  -1    1.15    0.45
  -6   6   1    1.27    0.31
  -6  -6  -1    0.99    0.33
  -6  -6   1    0.87    0.37
  -6   6  -1    1.77    0.36
  -6  -6   1    1.03    0.34
  -7  -6  -1   13.15    0.99
  -7  -6  -1   12.85    0.90
  -7  -6   1   13.46    0.92
  -7  -6   1   12.31    0.97
  -8  -6  -1    0.58    0.33
   8   6  -1    0.89    0.34
  -8  -6  -1    0.58    0.34
  -8  -6   1    0.48    0.32
   8   6   1    0.31    0.29
  -9  -6  -1   18.91    1.12
   9  -6   1   19.93    1.22
   9   6  -1   19.17    1.25
  -9  -6   1   20.27    1.14
   9  -6  -1   20.22    1.21
   9   6   1   22.08    1.29
  10   6  -1    0.77    0.26
  10  -6   1    0.32    0.25
  10  -6  -1    0.51    0.25
  10   6   1    0.64    0.26
   0   7   1    0.14    0.18
   0   7  -1   -0.11    0.13
   0   7   1   -0.05    0.16
   0   7  -1   -0.01    0.13
   0   7   1   -0.01    0.15
   1   7  -1  127.63    4.65
  -1   7   1  129.45    4.87
   1   7  -1  132.88    4.62
   1   7   1  130.94    4.68
  -1   7  -1  129.57    4.62
  -1   7  -1  132.27    4.86
   1   7   1  131.53    4.64
  -2   7   1   36.75    1.47
  -2   7   1   38.20    1.55
   2   7   1   36.00    1.50
  -2   7  -1   36.30    1.44
  -2   7  -1   35.79    1.53
  -3   7   1    0.11    0.17
  -3   7   1   -0.04    0.16
   3   7  -1    0.15    0.18
  -3   7  -1    0.17    0.17
   3   7   1   -0.28    0.15
  -3   7  -1    0.43    0.18
  -4   7   1   11.27    0.68
  -4   7   1   14.28    0.74
  -4   7  -1   12.20    0.66
  -4   7  -1   12.42    0.72
  -5   7   1   15.07    0.83
   5  -7   1   15.23    1.05
  -5  -7  -1   13.74    1.05
   5  -7   1   14.30    1.03
  -5  -7  -1   15.09    0.96
  -5   7   1   16.20    0.86
  -5   7  -1   14.91    0.81
   5  -7  -1   15.59    1.04
  -5  -7   1   14.40    0.93
  -5   7  -1   16.10    0.87
  -6  -7  -1   -0.16    0.34
  -6  -7  -1    0.03    0.28
   6  -7   1   -0.12    0.31
   6  -7  -1    0.04    0.32
  -6  -7   1   -0.09    0.25
  -7  -7  -1    4.31    0.61
  -7  -7  -1    4.91    0.59
   7  -7   1    3.81    0.58
  -7  -7   1    3.72    0.51
   7  -7  -1    4.72    0.62
  -8  -7  -1    4.13    0.53
   8  -7   1    4.80    0.60
  -8  -7  -1    6.34    0.68
  -8  -7   1    4.61    0.53
   8  -7  -1    3.76    0.54
   9  -7   1    3.03    0.46
  -9  -7  -1    3.38    0.46
   9  -7  -1    2.96    0.45
  -9  -7   1    3.94    0.47
   0   8  -1    0.58    0.20
   0   8  -1    0.30    0.18
   0   8   1    0.45    0.20
   1   8  -1   11.80    0.66
  -1   8   1   12.90    0.69
  -1   8   1   12.75    0.70
   1   8   1   12.71    0.70
   1   8   1   12.22    0.68
  -1   8  -1   12.39    0.69
   1   8   1   12.15    0.69
  -1   8  -1   11.95    0.65
   2   8  -1    7.62    0.54
  -2   8   1    8.66    0.56
  -2   8   1    7.70    0.52
   2   8  -1    9.00    0.54
   2   8   1    8.65    0.55
  -2   8  -1    7.91    0.55
  -3   8   1   15.03    0.81
  -3   8   1   12.87    0.75
   3   8   1   14.31    0.78
  -3   8  -1   13.77    0.79
   4  -8   1    0.14    0.30
   4  -8   1    0.33    0.32
  -4  -8  -1    0.41    0.29
  -4   8   1    0.42    0.24
  -4  -8  -1    0.56    0.39
   4  -8  -1    0.06    0.27
  -4  -8   1    0.28    0.24
  -4  -8   1    0.07    0.37
  -4   8  -1    0.31    0.22
  -5  -8  -1    4.03    0.54
   5  -8   1    2.61    0.48
  -5  -8  -1    3.09    0.54
  -5  -8   1    3.95    0.52
   5  -8  -1    4.02    0.59
  -6  -8  -1    6.60    0.66
  -6  -8  -1    7.35    0.78
   6  -8   1    5.87    0.68
   6  -8  -1    7.53    0.78
  -6  -8   1    8.49    0.72
  -7  -8  -1   15.35    1.07
  -7  -8  -1   15.68    1.02
   7  -8   1   15.95    1.11
  -7  -8   1   16.03    1.02
   7  -8  -1   14.72    1.08
  -8  -8  -1    0.45    0.32
   8  -8   1    0.71    0.34
  -8  -8  -1    0.67    0.34
  -8  -8   1    0.74    0.33
   8  -8  -1    0.53    0.34
   9  -8   1    2.38    0.41
  -9  -8  -1    2.31    0.37
   9  -8  -1    1.36    0.33
  -9  -8   1    1.81    0.34
   0   9   1   -0.05    0.19
   0   9  -1    0.25    0.21
   0   9   1    0.13    0.19
  -1   9   1    9.92    0.63
   1   9   1   10.06    0.64
  -1   9  -1    9.93    0.64
  -2  -9  -1    1.82    0.49
  -2   9   1    1.61    0.33
  -2   9   1    1.38    0.28
  -2  -9  -1    2.95    0.45
   2  -9   1    1.58    0.47
   2  -9  -1    2.73    0.54
   2   9   1    1.30    0.29
  -2  -9   1    2.13    0.41
   2   9   1    2.23    0.37
  -2   9  -1    2.01    0.33
   3  -9   1    0.85    0.37
  -3  -9  -1    0.72    0.31
  -3  -9  -1    0.80    0.44
   3  -9  -1    0.43    0.36
  -3  -9   1    0.10    0.37
  -3  -9   1    0.64    0.32
  -4  -9  -1    1.39    0.37
  -4  -9  -1    0.66    0.39
   4  -9   1    0.44    0.36
  -4  -9   1    0.35    0.42
  -4  -9   1    0.62    0.32
   4  -9  -1    0.37    0.36
  -5  -9  -1   17.34    1.19
  -5  -9  -1   16.97    1.07
   5  -9   1   16.36    1.18
  -5  -9   1   16.87    1.07
   5  -9  -1   17.72    1.20
  -6  -9  -1    0.22    0.34
  -6  -9  -1    0.01    0.30
   6  -9   1   -0.20    0.30
  -6  -9   1    0.14    0.29
   6  -9  -1   -0.18    0.32
   7  -9   1    2.95    0.51
  -7  -9  -1    2.36    0.43
  -7  -9  -1    4.55    0.58
   7  -9  -1    3.40    0.58
  -7  -9   1    2.87    0.47
  -8  -9  -1    5.69    0.59
   8  -9   1    5.63    0.64
   8  -9  -1    3.71    0.50
  -8  -9   1    5.04    0.55
   0 -10  -1    0.52    0.39
   0 -10   1    0.65    0.41
   0 -10  -1    0.57    0.31
  -1 -10  -1    7.74    0.69
   1 -10   1    6.56    0.76
  -1 -10  -1    6.37    0.76
   1 -10  -1    8.28    0.89
  -1 -10   1    7.50    0.80
  -1 -10   1    6.75    0.66
   2 -10   1    0.34    0.37
  -2 -10  -1    0.66    0.33
  -2 -10  -1    0.64    0.43
   2 -10  -1    0.27    0.40
  -2 -10   1    1.14    0.46
  -2 -10   1    0.76    0.31
  -3 -10  -1    1.03    0.42
  -3 -10  -1    1.17    0.37
   3 -10   1    1.15    0.44
  -3 -10   1    0.49    0.40
  -3 -10   1    0.59    0.34
   3 -10  -1    0.43    0.40
   4 -10   1    8.57    0.91
  -4 -10  -1    9.04    0.78
  -4 -10  -1    9.77    0.93
  -4 -10   1   10.46    0.80
   4 -10  -1    8.71    0.93
  -5 -10  -1    1.92    0.45
  -5 -10  -1    1.82    0.42
   5 -10   1    1.48    0.46
   5 -10  -1    1.74    0.50
  -5 -10   1    1.94    0.42
   6 -10   1    4.11    0.63
  -6 -10  -1    3.20    0.51
  -6 -10  -1    3.16    0.51
  -6 -10   1    3.65    0.51
   6 -10  -1    2.87    0.53
   7 -10   1    2.51    0.48
  -7 -10  -1    1.97    0.39
   7 -10  -1    1.87    0.43
  -7 -10   1    2.87    0.44
   8 -10   1    0.71    0.29
  -8 -10  -1    0.30    0.26
  -8 -10   1    0.96    0.29
   8 -10  -1    0.45    0.25
   0 -11  -1   -0.53    0.33
   0 -11   1   -0.11    0.38
  -1 -11  -1   -0.01    0.28
  -1 -11  -1    0.44    0.40
   1 -11   1    0.45    0.39
  -1 -11   1   -0.01    0.36
   1 -11  -1    0.37    0.38
   2 -11   1    0.24    0.39
  -2 -11  -1    0.49    0.33
  -2 -11  -1    0.47    0.38
  -2 -11   1    0.67    0.39
   2 -11  -1   -0.08    0.37
  -2 -11   1    0.26    0.33
  -3 -11  -1    0.15    0.36
   3 -11   1   -0.10    0.37
  -3 -11  -1    0.26    0.32
  -3 -11   1    0.42    0.36
  -3 -11   1    0.11    0.30
   3 -11  -1    0.32    0.41
  -4 -11  -1    0.23    0.36
   4 -11   1   -0.45    0.32
  -4 -11  -1   -0.08    0.28
  -4 -11   1   -0.14    0.28
   4 -11  -1   -0.50    0.31
  -5 -11  -1    6.95    0.67
  -5 -11  -1    7.01    0.72
   5 -11   1    7.18    0.78
   5 -11  -1    7.90    0.82
  -5 -11   1    9.46    0.80
   6 -11   1    0.19    0.35
  -6 -11  -1    0.22    0.29
  -6 -11  -1    0.06    0.31
   6 -11  -1   -0.60    0.26
  -6 -11   1    0.03    0.27
  -7 -11  -1    2.43    0.38
   7 -11   1    1.93    0.37
   7 -11  -1    1.44    0.34
  -7 -11   1    2.23    0.36
   0 -12  -1   73.04    3.40
   0 -12   1   72.16    3.38
  -1 -12  -1    0.42    0.31
   1 -12   1    0.01    0.37
  -1 -12  -1    0.27    0.39
   1 -12  -1    1.04    0.45
  -1 -12   1    0.46    0.38
   2 -12   1    1.35    0.46
  -2 -12  -1    0.87    0.41
  -2 -12  -1    0.58    0.34
   2 -12  -1    0.41    0.39
  -2 -12   1    0.85    0.35
  -2 -12   1    0.75    0.42
  -3 -12  -1    6.61    0.67
   3 -12   1    6.36    0.76
  -3 -12  -1    7.51    0.79
   3 -12  -1    6.88    0.82
  -3 -12   1    8.10    0.73
   4 -12   1    0.45    0.40
  -4 -12  -1   -0.19    0.27
  -4 -12  -1    0.44    0.35
  -4 -12   1    0.33    0.30
   4 -12  -1    0.10    0.37
  -5 -12  -1    6.02    0.59
   5 -12   1    5.26    0.64
   5 -12  -1    6.95    0.72
  -5 -12   1    5.64    0.57
   6 -12   1    0.28    0.30
  -6 -12  -1    0.00    0.23
  -6 -12   1   -0.01    0.23
   6 -12  -1   -0.34    0.25
   0 -13  -1   -0.37    0.34
   0 -13   1   -0.09    0.34
   1 -13   1    8.75    0.82
  -1 -13  -1    6.73    0.74
  -1 -13   1    8.47    0.79
   1 -13  -1    6.15    0.72
  -2 -13  -1   -0.29    0.29
   2 -13   1    0.08    0.34
  -2 -13  -1    0.13    0.29
   2 -13  -1   -0.51    0.32
   3 -13   1    8.39    0.80
  -3 -13  -1    9.43    0.79
  -3 -13  -1    8.60    0.69
   3 -13  -1    9.73    0.88
  -3 -13   1    8.03    0.68
   4 -13   1    0.19    0.32
  -4 -13  -1    0.21    0.26
  -4 -13   1    0.03    0.24
   4 -13  -1   -0.28    0.29
   5 -13   1    9.56    0.74
  -5 -13  -1   10.64    0.67
  -5 -13   1   10.14    0.65
   5 -13  -1   10.47    0.76
   0 -14  -1    5.67    0.62
  -1 -14  -1    0.02    0.29
   1 -14   1   -0.10    0.30
   1 -14  -1    0.28    0.33
  -2 -14  -1    0.01    0.28
   2 -14   1   -0.48    0.28
   2 -14  -1    0.15    0.29
   3 -14  -1    8.04    0.67
   0   0  -2   92.10    3.10
   0   0   2   89.13    3.10
  -1   0  -2  636.90   23.59
  -1   0  -2  664.62   22.53
  -1   0   2  677.75   22.52
  -1   0   2  646.62   22.53
  -1   0   2  688.49   22.62
  -2   0  -2    4.91    0.27
  -2   0   2    5.62    0.27
  -2   0  -2    4.78    0.28
  -2   0  -2    4.85    0.32
  -2   0   2    4.85    0.24
   2   0  -2    5.08    0.32
  -2   0   2    5.09    0.27
  -2   0   2    5.22    0.31
   2   0   2    5.00    0.32
  -2   0   2    5.21    0.27
  -3   0   2    1.65    0.19
   3   0   2    2.02    0.23
   3   0  -2    1.94    0.23
  -3   0  -2    1.64    0.20
  -3   0   2    2.01    0.21
  -3   0  -2    1.91    0.20
  -3   0   2    1.70    0.20
  -3   0  -2    2.68    0.22
  -3   0   2    2.82    0.18
  -3   0   2    2.04    0.21
  -4   0  -2   21.49    1.02
   4   0   2   21.71    1.05
  -4   0   2   20.95    0.85
  -4   0   2   19.05    0.82
  -4   0  -2   20.38    0.86
  -4   0   2   21.13    1.01
   4   0  -2   19.33    1.04
  -4   0   2   18.44    0.81
  -4   0  -2   18.91    0.83
  -5   0  -2    7.49    0.43
  -5   0   2    6.92    0.43
   5   0  -2    6.78    0.48
  -5   0  -2    6.58    0.42
  -5   0   2    6.70    0.40
  -5   0  -2    7.03    0.43
   5   0   2    6.87    0.48
   6   0   2   44.89    2.39
   6   0  -2   53.02    2.44
  -6   0  -2   49.42    1.92
  -6   0   2   50.44    1.93
  -6   0  -2   47.57    1.98
   7   0  -2   12.63    0.80
  -7   0  -2   12.54    0.73
   7   0   2   12.60    0.79
  -7   0   2   12.72    0.73
   8   0  -2    1.17    0.41
   8   0   2    0.93    0.36
   9   0   2    9.10    0.88
   9   0  -2    8.15    0.85
  10   0  -2   31.25    1.77
  10   0   2   29.63    1.77
  11   0   2    3.43    0.46
  11   0  -2    4.46    0.52
   0   1   2   -0.11    0.06
   0   1  -2   -0.09    0.03
   0   1   2   -0.11    0.06
  -1   1   2  183.47    5.92
  -1  -1  -2  175.82    6.20
  -1   1   2  183.28    5.93
   1  -1   2  168.44    5.89
  -1   1   2  169.05    5.91
  -1   1  -2  163.96    5.89
  -1  -1   2  170.05    5.90
   1  -1  -2  168.81    7.85
  -1  -1   2  172.10    5.91
  -1   1  -2  164.13    6.19
  -1  -1   2  180.34    5.93
  -2   1   2    0.51    0.10
  -2  -1  -2    0.54    0.06
  -2   1   2    0.46    0.13
   2  -1   2    0.56    0.11
  -2   1   2    0.59    0.12
  -2  -1  -2    0.48    0.12
  -2  -1  -2    0.62    0.13
  -2   1   2    0.55    0.12
  -2   1   2    0.51    0.11
   2  -1  -2    0.55    0.11
   2   1   2    0.39    0.10
  -2  -1   2    0.59    0.11
  -2   1  -2    0.46    0.12
  -2  -1   2    0.39    0.11
  -2   1  -2    0.76    0.13
  -2   1  -2    0.20    0.10
  -2  -1   2    0.76    0.09
  -3   1   2   24.43    1.01
  -3   1   2   28.09    1.01
  -3   1   2   24.95    0.99
   3   1  -2   26.95    1.28
   3  -1   2   24.52    1.26
  -3  -1  -2   27.13    1.01
  -3   1   2   28.44    1.29
  -3  -1  -2   26.15    1.04
  -3  -1  -2   25.43    1.21
  -3   1   2   26.87    0.99
   3  -1  -2   22.89    1.26
  -3  -1   2   24.91    1.00
  -3   1  -2   28.16    1.29
   3   1   2   25.23    1.27
  -3   1  -2   27.53    1.00
  -3  -1   2   27.55    1.01
  -3  -1   2   26.99    1.00
  -3   1  -2   26.21    1.04
   4  -1   2   57.35    2.64
  -4   1   2   57.04    2.11
  -4   1   2   56.37    2.05
  -4   1   2   54.27    2.02
  -4  -1  -2   59.43    2.15
  -4   1   2   54.78    2.65
  -4   1   2   55.21    2.05
  -4  -1  -2   55.37    2.05
   4   1  -2   58.16    2.66
  -4   1  -2   55.95    2.66
  -4   1  -2   54.78    2.04
   4  -1  -2   55.80    2.65
  -4  -1   2   57.79    2.06
   4   1   2   51.65    2.65
  -4   1  -2   56.89    2.13
  -4  -1   2   54.81    2.10
  -5  -1  -2   18.32    0.89
   5  -1   2   19.63    1.04
  -5   1   2   20.78    0.88
  -5   1   2   19.57    0.85
  -5  -1  -2   20.63    0.89
  -5   1   2   21.58    1.06
   5   1  -2   19.40    1.08
  -5   1   2   20.60    0.89
  -5  -1   2   20.03    0.88
  -5   1  -2   19.82    0.87
  -5   1  -2   20.80    1.06
   5   1   2   20.64    1.08
  -5   1  -2   19.95    0.90
   5  -1  -2   18.77    1.05
  -6  -1  -2   10.04    0.60
   6  -1   2    9.65    0.60
  -6  -1  -2    9.07    0.55
  -6   1   2    9.08    0.56
  -6   1   2   10.29    0.60
   6   1  -2    9.27    0.65
  -6   1  -2    9.85    0.59
   6   1   2    9.68    0.65
  -6  -1   2   10.05    0.58
  -6   1  -2   10.08    0.58
  -6   1  -2    9.44    0.58
   6  -1  -2    9.29    0.61
  -7   1   2    6.86    0.53
  -7  -1  -2    7.18    0.56
   7   1  -2    7.05    0.59
   7   1   2    8.01    0.60
   7  -1  -2    7.27    0.52
  -7  -1   2    7.79    0.56
   8  -1   2   37.75    2.08
   8   1  -2   36.69    2.08
   8   1   2   36.21    2.08
   8  -1  -2   36.21    2.08
   9   1  -2   17.62    1.22
   9  -1   2   16.39    1.23
   9  -1  -2   16.91    1.21
   9   1   2   15.86    1.21
  10   1  -2    8.77    0.83
  10  -1   2    9.01    0.85
  10   1   2    8.73    0.86
  10  -1  -2    8.69    0.83
  11   1  -2    0.36    0.27
  11   1   2    0.61    0.28
   0   2  -2  594.40   21.15
   0   2   2  548.86   20.18
   0   2   2  639.18   20.25
  -1   2   2  155.06    4.94
  -1  -2  -2  145.34    5.15
  -1   2   2  139.45    4.92
  -1   2   2  137.06    4.91
  -1   2  -2  140.17    5.14
  -1   2  -2  134.40    4.89
  -1   2  -2  149.89    4.88
  -2   2   2    2.14    0.19
  -2   2   2    1.88    0.20
  -2   2   2    2.36    0.18
  -2   2   2    2.06    0.19
  -2   2   2    1.80    0.19
  -2  -2  -2    1.80    0.18
  -2   2  -2    2.29    0.20
  -2   2  -2    2.00    0.20
  -2   2  -2    1.90    0.11
  -2   2  -2    1.95    0.17
   2  -2  -2    1.92    0.12
  -2   2  -2    2.28    0.13
  -2  -2   2    2.02    0.18
  -3  -2  -2    9.69    0.45
  -3   2   2    8.57    0.44
   3  -2   2    8.35    0.44
  -3   2   2    9.49    0.54
  -3  -2  -2    9.17    0.44
  -3   2   2    9.25    0.41
  -3   2   2    8.71    0.43
  -3   2   2    8.03    0.41
  -3  -2   2    9.64    0.44
  -3  -2   2    8.39    0.39
  -3   2  -2    9.18    0.45
  -3   2  -2    9.25    0.42
   3  -2  -2    8.07    0.46
  -3   2  -2    8.33    0.52
   3   2   2    8.92    0.50
  -4   2   2   15.68    0.93
   4   2  -2   18.74    0.93
   4  -2   2   17.73    0.86
  -4   2   2   17.30    0.76
  -4   2   2   17.64    0.74
  -4   2   2   17.16    0.72
  -4  -2  -2   18.09    0.77
  -4  -2  -2   17.24    0.76
  -4   2   2   18.68    0.76
  -4   2  -2   16.83    0.74
  -4  -2   2   17.62    0.76
   4   2   2   16.32    0.92
   4  -2  -2   17.67    0.87
  -4   2  -2   16.95    0.93
  -4   2  -2   16.44    0.77
  -5  -2  -2    1.76    0.24
  -5  -2  -2    1.83    0.25
  -5   2   2    2.37    0.29
   5  -2   2    1.95    0.20
  -5   2   2    1.78    0.23
  -5   2   2    1.84    0.26
  -5   2   2    2.17    0.24
   5   2  -2    1.66    0.25
  -5   2   2    2.01    0.24
  -5   2  -2    1.57    0.24
   5   2   2    1.77    0.26
   5  -2  -2    2.33    0.23
  -5  -2   2    2.15    0.28
  -5   2  -2    1.85    0.25
  -5   2  -2    2.17    0.28
   6   2  -2    8.64    0.62
  -6  -2  -2    8.62    0.56
  -6   2   2    8.55    0.59
  -6   2   2    8.56    0.55
   6   2   2    9.23    0.64
  -6   2  -2    8.71    0.54
  -6   2  -2    9.02    0.60
  -6   2  -2    8.59    0.55
  -6  -2   2    8.72    0.57
  -7   2   2    4.24    0.46
   7   2  -2    4.72    0.47
  -7  -2  -2    4.06    0.55
   7   2  -2    4.82    0.62
  -7  -2  -2    4.20    0.47
   7   2   2    4.45    0.47
  -7   2  -2    3.79    0.39
   7   2   2    5.15    0.64
  -7  -2   2    4.35    0.47
  -7   2  -2    3.30    0.41
  -7   2  -2    5.06    0.49
   8   2  -2   10.58    0.91
   8  -2   2    9.24    0.92
  -8  -2   2    8.93    0.78
   8   2   2   10.54    0.93
   8  -2  -2   10.48    0.93
   9  -2   2   28.34    1.84
   9   2  -2   32.59    1.85
   9  -2  -2   30.51    1.81
   9   2   2   33.57    1.87
  10   2  -2    3.61    0.56
  10   2   2    4.61    0.61
  11   2  -2    0.71    0.27
  11   2   2    0.56    0.27
   0   3   2   -0.03    0.10
   0   3   2    0.01    0.09
  -1   3   2  300.16   10.62
  -1   3   2  320.26   10.60
  -1   3   2  322.34   10.59
  -1   3  -2  310.57   10.56
  -1   3  -2  321.78   11.09
  -1   3  -2  311.61   10.57
  -1   3  -2  291.64   10.53
   1   3   2  300.82   10.61
  -2   3   2    4.71    0.28
  -2   3   2    4.67    0.27
  -2   3   2    4.62    0.30
  -2  -3  -2    4.12    0.28
  -2   3   2    4.35    0.32
  -2   3   2    4.77    0.30
  -2   3  -2    4.55    0.21
  -2   3  -2    4.50    0.26
  -2   3  -2    4.27    0.19
  -2   3  -2    4.83    0.30
  -3   3   2   11.50    0.54
  -3   3   2   11.09    0.50
  -3   3   2   11.61    0.55
  -3  -3  -2   11.92    0.55
  -3   3   2   11.97    0.52
  -3   3   2   11.73    0.66
  -3  -3   2   10.90    0.53
  -3   3  -2   10.62    0.51
  -3   3  -2   12.22    0.65
  -3   3  -2   10.49    0.45
  -3   3  -2   11.35    0.55
  -4  -3  -2    6.66    0.39
  -4   3   2    5.85    0.45
  -4   3   2    6.18    0.35
  -4   3   2    6.12    0.38
  -4   3   2    5.98    0.34
  -4   3   2    6.11    0.39
  -4   3  -2    6.26    0.39
  -4   3  -2    6.38    0.38
  -4   3  -2    4.98    0.42
  -4  -3   2    5.68    0.38
  -5   3   2   13.39    0.67
  -5   3   2   13.86    0.80
  -5  -3  -2   12.49    0.66
  -5   3   2   12.51    0.65
  -5   3  -2   13.31    0.69
  -5  -3   2   12.47    0.66
  -5   3  -2   13.21    0.79
  -5   3  -2   12.71    0.65
   6   3  -2    1.71    0.30
  -6   3   2    2.57    0.31
  -6   3   2    2.74    0.36
  -6   3   2    2.18    0.31
  -6   3  -2    2.73    0.35
  -6   3  -2    2.26    0.32
  -6   3  -2    2.37    0.34
  -6  -3   2    2.59    0.35
   6   3   2    2.16    0.34
  -7  -3  -2    8.45    0.80
   7   3  -2    7.77    0.64
   7   3  -2    5.82    0.70
  -7   3   2    8.76    0.60
  -7   3  -2    8.16    0.60
  -7  -3   2    8.66    0.73
   7   3   2    7.84    0.65
  -7   3  -2    8.15    0.59
   7   3   2    7.79    0.78
  -7   3  -2    8.11    0.61
   8   3  -2    4.49    0.63
   8   3   2    3.79    0.59
  -8  -3   2    4.37    0.56
   9   3  -2    0.71    0.35
  -9  -3   2    0.99    0.37
   9   3   2    0.85    0.35
  10   3  -2    0.61    0.32
  10   3   2    0.24    0.28
  11   3  -2    2.36    0.38
  11   3   2    2.14    0.35
   0   4   2   26.56    0.98
   0   4   2   24.04    0.98
   0   4  -2   25.78    0.95
  -1   4   2   58.69    2.01
  -1   4   2   54.29    2.00
  -1   4   2   55.98    1.99
  -1   4  -2   53.94    1.96
  -1   4  -2   54.45    1.97
  -1   4  -2   52.37    1.94
   1   4   2   54.63    2.01
  -1   4  -2   59.32    2.09
  -2   4   2  112.93    3.98
  -2   4   2  114.95    3.99
  -2   4   2  111.10    3.96
  -2   4   2  119.11    4.17
  -2   4  -2  112.10    3.91
  -2   4  -2  114.38    4.17
  -2   4  -2  109.59    3.95
  -3   4   2    0.25    0.11
  -3   4   2    0.22    0.14
  -3   4   2    0.13    0.13
  -3   4   2    0.29    0.15
  -3   4  -2    0.43    0.15
  -3   4  -2    0.12    0.13
  -4   4   2   22.74    1.24
  -4   4   2   23.09    0.96
  -4   4   2   23.03    1.02
  -4   4   2   23.78    1.00
  -4   4  -2   23.81    0.98
  -4   4  -2   23.44    1.03
  -4   4  -2   23.56    1.24
  -5   4   2   22.15    1.04
  -5   4   2   22.09    1.01
  -5   4   2   20.34    1.24
  -5   4  -2   24.16    1.02
  -5   4  -2   25.08    1.27
  -5   4  -2   22.97    1.05
  -6   4   2   26.40    1.27
  -6   4   2   28.38    1.27
  -6   4   2   30.73    1.56
  -6   4  -2   29.51    1.56
  -6   4  -2   27.94    1.24
  -6   4  -2   26.58    1.29
   7   4  -2    3.78    0.55
  -7   4   2    3.95    0.46
  -7  -4  -2    2.69    0.49
   7   4   2    4.43    0.61
  -7  -4   2    3.36    0.50
  -7   4  -2    3.27    0.43
   7   4   2    2.83    0.43
   8   4  -2    2.01    0.43
  -8  -4  -2    2.03    0.47
  -8  -4   2    2.00    0.40
   8   4   2    1.64    0.42
   9   4  -2    0.28    0.28
  -9  -4   2    0.24    0.30
   9   4   2    0.00    0.29
  10   4  -2    1.94    0.39
  10   4   2    1.96    0.41
   0   5   2    0.06    0.12
   0   5  -2   -0.10    0.10
   0   5   2   -0.10    0.12
   0   5  -2   -0.13    0.08
   0   5  -2   -0.04    0.09
  -1   5   2    0.23    0.14
  -1   5   2    0.19    0.14
  -1   5   2    0.32    0.13
   1   5   2   -0.08    0.12
  -1   5  -2   -0.02    0.13
  -1   5  -2    0.20    0.12
  -1   5  -2    0.09    0.10
  -2   5   2    8.02    0.45
  -2   5   2    8.61    0.42
  -2   5   2    8.27    0.47
  -2   5   2    7.92    0.45
  -2   5  -2    8.19    0.43
   2   5   2    8.86    0.47
  -2   5  -2    7.89    0.46
  -3   5   2   34.74    1.33
  -3   5   2   33.06    1.30
  -3   5   2   32.04    1.37
  -3   5  -2   34.36    1.38
  -3   5  -2   32.31    1.29
  -4   5   2   19.96    0.91
  -4   5   2   19.46    0.93
  -4   5  -2   20.51    0.94
  -4   5  -2   20.25    0.88
  -5   5   2    4.76    0.43
  -5   5   2    4.41    0.46
  -5   5   2    4.19    0.41
  -5   5  -2    4.66    0.45
  -5   5  -2    4.52    0.41
  -5   5  -2    4.29    0.45
  -6   5   2   31.46    1.42
  -6   5   2   34.82    1.42
  -6   5   2   30.26    1.71
  -6   5  -2   31.28    1.37
  -6  -5   2   30.00    1.58
  -6   5  -2   30.48    1.42
  -6   5  -2   31.38    1.70
  -7  -5  -2    8.90    0.74
   7   5  -2    8.02    0.81
  -7  -5  -2    9.21    0.88
  -7  -5   2    8.89    0.74
   7   5   2   10.41    0.88
  -8  -5  -2   13.00    1.01
   8   5  -2   14.65    1.05
  -8  -5  -2   12.03    0.92
  -8  -5   2   12.36    0.92
   8   5   2   13.10    1.04
   9   5  -2    1.28    0.38
   9   5   2    1.60    0.39
  -9  -5   2    1.37    0.37
  10   5  -2    0.96    0.31
  10  -5   2    0.87    0.33
  10  -5  -2    0.55    0.27
  10   5   2    0.73    0.30
   0   6  -2   31.31    1.24
   0   6   2   32.09    1.29
   0   6  -2   31.49    1.22
   0   6   2   33.15    1.28
   0   6  -2   30.84    1.23
   0   6  -2   32.75    1.30
   0   6   2   32.57    1.26
  -1   6   2    0.91    0.21
  -1   6   2    0.79    0.19
  -1   6   2    0.98    0.18
   1   6  -2    0.87    0.18
  -1   6  -2    0.98    0.18
   1   6   2    0.51    0.17
   1   6   2    0.63    0.17
  -1   6  -2    0.84    0.18
  -2   6   2   20.76    0.90
  -2   6   2   20.26    0.93
  -2   6   2   19.29    0.87
  -2   6  -2   21.16    0.93
   2   6   2   20.59    0.91
  -2   6  -2   20.49    0.85
  -3   6   2    1.21    0.24
  -3   6   2    0.93    0.22
  -3   6  -2    0.79    0.21
  -3   6  -2    1.01    0.20
   3   6   2    0.68    0.21
  -4   6   2   27.61    1.22
  -4   6   2   27.15    1.18
  -4   6  -2   27.67    1.22
  -4   6  -2   25.81    1.13
  -5   6   2   57.90    2.33
  -5   6   2   56.38    2.24
  -5   6   2   59.72    2.90
  -5   6  -2   55.81    2.33
  -5   6  -2   55.56    2.20
  -6  -6  -2   10.83    0.81
  -6  -6  -2   10.22    0.95
  -6   6   2   12.10    0.85
  -6   6  -2   12.11    0.84
  -6  -6   2   11.37    0.81
  -7  -6  -2   11.49    0.95
  -7  -6  -2   10.66    0.83
  -7  -6   2   10.61    0.82
   8   6  -2    6.10    0.69
  -8  -6  -2    3.53    0.53
  -8  -6  -2    3.75    0.52
  -8  -6   2    3.01    0.48
   8  -6  -2    2.79    0.51
   8   6   2    5.33    0.64
   9  -6   2    4.10    0.56
   9   6  -2    4.10    0.52
   9  -6  -2    2.82    0.45
   9   6   2    4.24    0.56
  -9  -6   2    4.56    0.53
  10   6  -2    4.42    0.50
  10  -6   2    3.69    0.44
 -10  -6   2    4.71    0.45
  10   6   2    4.57    0.50
  10  -6  -2    4.71    0.47
   0   7   2    0.02    0.16
   0   7  -2   -0.15    0.11
   0   7   2    0.06    0.14
   0   7   2    0.01    0.16
   0   7  -2   -0.07    0.13
   1   7  -2   22.21    0.97
   1   7  -2   21.84    0.96
  -1   7   2   21.58    0.96
  -1   7   2   22.08    0.98
  -1   7   2   21.76    0.98
   1   7   2   23.10    0.98
  -1   7  -2   23.12    1.01
   1   7   2   23.16    1.00
  -1   7  -2   21.25    0.93
  -2   7   2   19.15    0.89
  -2   7   2   18.67    0.92
   2   7  -2   18.63    0.89
   2   7   2   20.22    0.89
  -2   7  -2   19.88    0.93
   2   7   2   19.27    0.91
  -2   7  -2   18.78    0.84
  -3   7   2   57.47    2.18
  -3   7   2   54.49    2.27
  -3   7  -2   57.21    2.27
   3   7   2   56.40    2.22
  -4   7   2   24.09    1.14
  -4   7   2   22.26    1.07
  -4   7  -2   23.34    1.11
   5  -7   2   11.76    0.90
  -5  -7  -2   12.40    0.84
  -5   7   2   11.31    0.77
  -5  -7  -2   11.32    0.95
   5  -7   2   11.25    0.90
   5  -7  -2   11.19    0.87
   6  -7   2    1.00    0.42
  -6  -7  -2    1.08    0.47
  -6  -7  -2    0.80    0.32
   6  -7  -2    0.96    0.38
  -6  -7   2    1.05    0.33
  -7  -7  -2    0.25    0.34
  -7  -7  -2    0.31    0.29
   7  -7   2   -0.35    0.30
  -7  -7   2    0.21    0.28
   7  -7  -2    0.04    0.31
   8  -7   2    7.00    0.74
  -8  -7  -2    4.38    0.55
  -8  -7  -2    6.36    0.72
  -8  -7   2    5.35    0.63
   8  -7  -2    6.02    0.68
   9  -7   2    1.78    0.41
  -9  -7  -2    1.54    0.37
   9  -7  -2    1.62    0.38
  -9  -7   2    1.71    0.37
   9   7   2    2.20    0.40
   0   8   2    2.93    0.34
   0   8  -2    2.33    0.29
   0   8   2    3.44    0.39
  -1   8   2    1.80    0.30
  -1   8   2    1.70    0.30
   1   8   2    1.56    0.28
   1   8   2    1.34    0.28
  -1   8  -2    2.19    0.30
   1   8   2    1.85    0.31
  -2   8   2    3.07    0.38
  -2   8   2    2.67    0.34
  -2   8  -2    2.85    0.36
   2   8   2    3.01    0.37
  -3   8   2   13.35    0.76
  -3   8   2   14.09    0.81
  -3   8  -2   15.14    0.80
   3   8   2   14.31    0.78
  -4   8   2    1.30    0.28
  -4  -8  -2    1.25    0.45
  -4  -8  -2    2.28    0.43
   4  -8   2    2.04    0.44
   4  -8   2    1.00    0.38
   4  -8  -2    1.09    0.36
  -4  -8   2    1.46    0.36
  -5  -8  -2    1.61    0.37
   5  -8   2    1.86    0.47
  -5  -8  -2    2.41    0.54
   5  -8   2    2.17    0.50
  -5  -8   2    1.78    0.40
   5  -8  -2    1.86    0.44
   6  -8   2    0.27    0.33
  -6  -8  -2   -0.31    0.33
  -6  -8  -2    0.14    0.30
   6  -8  -2    0.03    0.30
  -6  -8   2    0.17    0.27
   7  -8   2    0.20    0.33
  -7  -8  -2    0.81    0.36
  -7  -8  -2    0.65    0.36
  -7  -8   2    0.32    0.30
   7  -8  -2    1.00    0.38
  -8  -8  -2   -0.35    0.25
  -8  -8  -2   -0.01    0.29
   8  -8   2    0.23    0.30
  -8  -8   2    0.13    0.27
   8  -8  -2    0.13    0.29
  -9  -8  -2    0.13    0.27
   9  -8   2    0.19    0.26
   9  -8  -2   -0.12    0.21
  -9  -8   2   -0.04    0.23
   0   9   2    0.23    0.21
   0   9   2   -0.08    0.17
  -1   9   2    0.67    0.23
  -1   9   2    1.02    0.27
  -1   9  -2    0.60    0.22
   1   9   2    0.71    0.23
   2  -9   2    9.84    0.91
  -2  -9  -2    8.50    0.72
  -2  -9  -2   10.15    0.95
   2  -9   2    8.14    0.77
  -2   9   2    8.15    0.59
  -2   9   2    9.92    0.66
   2  -9  -2    9.15    0.91
  -2  -9   2    8.96    0.72
  -2   9  -2    8.95    0.63
   2   9   2    8.78    0.63
   3  -9   2    1.44    0.42
  -3  -9  -2    1.46    0.47
  -3  -9  -2    2.02    0.41
   3  -9   2    1.62    0.45
   3  -9  -2    2.50    0.51
  -3  -9   2    1.99    0.42
   4  -9   2   24.31    1.52
  -4  -9  -2   27.77    1.43
  -4  -9  -2   25.22    1.56
   4  -9  -2   27.97    1.55
  -4  -9   2   24.26    1.37
  -5  -9  -2    6.09    0.76
   5  -9   2    4.83    0.66
  -5  -9  -2    5.78    0.66
   5  -9  -2    6.42    0.77
  -5  -9   2    3.14    0.48
   6  -9   2   -0.12    0.30
  -6  -9  -2   -0.10    0.28
  -6  -9  -2   -0.11    0.32
  -6  -9   2    0.01    0.28
   6  -9  -2    0.06    0.35
  -7  -9  -2    0.39    0.30
   7  -9   2    0.49    0.37
  -7  -9  -2    0.74    0.39
  -7  -9   2    0.77    0.32
   7  -9  -2    0.68    0.38
  -8  -9  -2    5.96    0.60
   8  -9   2    6.55    0.67
  -8  -9  -2    8.55    0.70
  -8  -9   2    8.00    0.67
   8  -9  -2    7.00    0.67
   0 -10  -2   98.77    3.97
   0 -10   2   89.10    4.20
   0 -10  -2   92.04    4.24
  -1 -10  -2    3.70    0.49
  -1 -10  -2    4.38    0.65
   1 -10   2    5.27    0.70
  -1 -10   2    3.73    0.61
   1 -10  -2    4.13    0.64
   2 -10   2    0.31    0.38
  -2 -10  -2    1.02    0.45
  -2 -10  -2    0.55    0.32
  -2 -10   2    0.43    0.32
   2 -10  -2    0.53    0.41
   3 -10   2    3.30    0.59
  -3 -10  -2    3.51    0.53
  -3 -10  -2    3.34    0.62
   3 -10  -2    4.29    0.67
  -3 -10   2    3.90    0.53
   4 -10   2   46.87    2.46
  -4 -10  -2   48.91    2.50
  -4 -10  -2   50.26    2.32
  -4 -10   2   50.81    2.30
   4 -10  -2   48.95    2.48
  -5 -10  -2    1.25    0.43
  -5 -10  -2    0.26    0.29
   5 -10   2    0.94    0.39
  -5 -10   2    1.25    0.38
   5 -10  -2    0.89    0.43
  -6 -10  -2   12.22    0.91
  -6 -10  -2   12.00    0.97
   6 -10   2   12.89    1.00
  -6 -10   2   13.56    0.92
   6 -10  -2   12.91    1.01
  -7 -10  -2    0.00    0.28
   7 -10   2   -0.41    0.28
  -7 -10  -2   -0.12    0.26
  -7 -10   2    0.02    0.27
   7 -10  -2   -0.14    0.29
   8 -10   2    1.96    0.38
  -8 -10  -2    1.34    0.30
  -8 -10   2    1.54    0.30
   8 -10  -2    0.79    0.28
   0 -11   2    0.30    0.39
   0 -11  -2   -0.10    0.28
   0 -11  -2    0.25    0.39
  -1 -11  -2    2.79    0.47
  -1 -11  -2    2.91    0.58
   1 -11   2    2.46    0.55
  -1 -11   2    3.10    0.56
   1 -11  -2    3.31    0.63
   2 -11   2   10.92    1.04
  -2 -11  -2   10.47    0.97
  -2 -11  -2   11.25    0.86
   2 -11  -2   10.65    0.98
  -2 -11   2   10.41    0.84
  -3 -11  -2   -0.01    0.35
   3 -11   2   -0.17    0.35
  -3 -11  -2   -0.34    0.28
  -3 -11   2   -0.25    0.27
   3 -11  -2   -0.29    0.35
   4 -11   2    0.63    0.41
  -4 -11  -2    0.39    0.30
  -4 -11  -2    0.44    0.38
  -4 -11   2    0.60    0.32
   4 -11  -2    0.46    0.38
  -5 -11  -2    4.21    0.54
   5 -11   2    5.16    0.68
  -5 -11  -2    3.22    0.57
   5 -11  -2    4.86    0.67
  -5 -11   2    4.38    0.55
  -6 -11  -2    0.00    0.28
   6 -11   2    1.12    0.39
  -6 -11  -2    0.29    0.30
   6 -11  -2    0.02    0.30
  -6 -11   2    0.39    0.29
  -7 -11  -2    0.17    0.25
   7 -11   2    0.30    0.28
  -7 -11   2   -0.10    0.24
   7 -11  -2    0.23    0.25
   0 -12   2    7.30    0.78
   0 -12  -2    8.19    0.88
   1 -12   2    0.81    0.43
  -1 -12  -2    0.32    0.40
  -1 -12  -2    0.53    0.31
   1 -12  -2    0.96    0.44
   2 -12   2    0.26    0.40
  -2 -12  -2   -0.17    0.28
  -2 -12  -2    0.35    0.37
   2 -12  -2    0.15    0.37
  -3 -12  -2    0.96    0.42
   3 -12   2    1.35    0.46
  -3 -12  -2    1.39    0.37
  -3 -12   2    1.11    0.36
   3 -12  -2    0.50    0.42
  -4 -12  -2    0.46    0.36
  -4 -12  -2   -0.30    0.27
   4 -12   2    0.06    0.38
  -4 -12   2    0.12    0.29
   4 -12  -2   -0.10    0.36
   5 -12   2    3.44    0.52
  -5 -12  -2    3.48    0.48
  -5 -12  -2    3.11    0.48
   5 -12  -2    2.70    0.47
  -5 -12   2    2.75    0.41
   6 -12   2    0.37    0.31
  -6 -12  -2    0.85    0.28
   6 -12  -2    1.14    0.35
  -6 -12   2    1.15    0.31
   0 -13  -2   -0.30    0.34
  -1 -13  -2    2.17    0.40
  -1 -13  -2    1.33    0.44
   1 -13   2    1.33    0.43
   1 -13  -2    1.19    0.43
  -2 -13  -2    0.04    0.32
   2 -13   2    0.14    0.36
  -2 -13  -2    0.50    0.32
   2 -13  -2   -0.09    0.35
   3 -13   2    2.41    0.49
  -3 -13  -2    1.86    0.39
  -3 -13  -2    1.87    0.45
  -3 -13   2    1.60    0.38
   3 -13  -2    2.28    0.47
   4 -13   2    0.76    0.38
  -4 -13  -2    0.01    0.29
  -4 -13  -2    0.69    0.30
  -4 -13   2    1.19    0.30
   4 -13  -2    0.90    0.36
   5 -13   2    0.43    0.34
  -5 -13  -2    0.58    0.25
   5 -13  -2    0.31    0.30
  -5 -13   2    0.78    0.27
   0 -14  -2    8.59    0.77
  -1 -14  -2    0.24    0.31
   1 -14  -2   -0.42    0.28
  -2 -14  -2    3.13    0.44
  -2 -14  -2    3.35    0.39
   2 -14  -2    3.33    0.47
   3 -14  -2    1.79    0.36
   0   0   3   -0.13    0.05
   0   0  -3   -0.14    0.05
   0   0   3   -0.08    0.05
   1   0   3   -0.02    0.07
   1   0   3    0.10    0.05
  -1   0  -3    0.02    0.08
  -1   0  -3    0.03    0.08
  -1   0   3    0.02    0.06
  -1   0   3   -0.01    0.07
  -1   0   3   -0.04    0.08
  -1   0  -3    0.06    0.06
  -1   0   3   -0.01    0.08
  -2   0  -3    0.05    0.11
   2   0  -3   -0.11    0.09
  -2   0   3   -0.03    0.10
  -2   0   3   -0.02    0.10
  -2   0   3    0.02    0.09
  -2   0  -3    0.00    0.10
  -2   0   3   -0.06    0.10
   2   0   3    0.01    0.10
  -2   0  -3    0.09    0.09
  -2   0   3    0.09    0.07
  -3   0   3    0.04    0.12
  -3   0  -3    0.02    0.12
  -3   0   3   -0.14    0.07
   3   0  -3    0.02    0.11
  -3   0  -3   -0.18    0.10
  -3   0   3    0.01    0.10
  -3   0   3   -0.05    0.11
  -3   0   3   -0.08    0.11
  -3   0  -3    0.09    0.11
   3   0   3   -0.03    0.12
  -4   0   3    0.10    0.10
  -4   0  -3   -0.04    0.11
  -4   0   3   -0.10    0.13
  -4   0   3   -0.22    0.11
   4   0   3    0.09    0.13
   4   0  -3    0.06    0.14
  -4   0  -3    0.01    0.13
  -4   0   3   -0.15    0.11
  -4   0  -3    0.10    0.13
  -4   0   3   -0.14    0.09
   5   0  -3    0.01    0.14
  -5   0  -3    0.16    0.16
  -5   0   3   -0.22    0.13
   5   0   3   -0.07    0.12
  -5   0  -3    0.13    0.11
  -5   0   3    0.14    0.14
  -5   0  -3   -0.18    0.11
   6   0  -3   -0.06    0.14
  -6   0  -3    0.08    0.16
   6   0   3    0.05    0.15
  -6   0   3   -0.08    0.15
  -6   0  -3    0.28    0.19
   7   0  -3    0.15    0.18
  -7   0   3   -0.41    0.14
  -7   0  -3   -0.33    0.15
   7   0   3   -0.15    0.14
   8   0   3    0.40    0.34
   8   0  -3    0.57    0.33
   9   0   3    0.17    0.32
   9   0  -3    0.07    0.28
  10   0   3    0.34    0.32
  10   0  -3   -0.16    0.29
  11   0   3    0.25    0.27
  11   0  -3   -0.08    0.23
   0  -1   3   -0.18    0.04
   0  -1   3   -0.14    0.04
   0   1   3   -0.24    0.07
   0   1  -3   -0.19    0.04
   0   1   3   -0.11    0.08
  -1   1   3   22.43    0.80
  -1   1   3   22.02    0.81
  -1   1   3   21.26    1.04
  -1   1   3   22.68    0.81
   1  -1   3   20.89    0.74
   1  -1   3   21.60    0.74
  -1  -1  -3   20.83    0.84
  -1  -1   3   21.54    0.79
  -1  -1   3   21.01    0.77
   1   1   3   22.36    0.79
  -1  -1   3   23.35    0.80
   1  -1  -3   19.94    1.02
  -1   1  -3   21.42    0.77
  -1   1  -3   21.79    0.83
  -2   1   3   89.97    3.41
  -2   1   3   96.10    3.28
  -2  -1  -3   94.59    4.30
  -2   1   3   97.95    3.28
   2  -1   3   96.40    4.32
  -2   1   3   86.10    4.33
  -2   1   3   96.64    3.29
  -2  -1  -3   96.59    3.28
  -2  -1  -3   95.10    3.44
  -2   1  -3   97.86    3.26
  -2  -1   3   95.89    3.28
  -2  -1   3   98.54    3.29
   2  -1  -3   86.37    4.32
   2   1   3   94.63    4.33
  -2   1  -3   93.92    4.33
  -2   1  -3   93.63    3.43
  -2  -1   3   91.90    3.26
  -3   1   3    0.68    0.14
  -3   1   3    0.55    0.11
   3   1  -3    0.65    0.14
  -3   1   3    0.81    0.16
  -3   1   3    0.52    0.15
  -3  -1  -3    0.70    0.15
  -3   1   3    0.38    0.13
  -3  -1  -3    0.64    0.09
  -3  -1  -3    0.66    0.15
   3  -1   3    0.82    0.15
  -3   1  -3    0.97    0.16
  -3  -1   3    0.60    0.13
  -3  -1   3    0.74    0.16
  -3  -1   3    0.65    0.10
  -3   1  -3    0.78    0.14
   3   1   3    0.91    0.16
   3  -1  -3    0.63    0.14
  -3   1  -3    0.59    0.15
  -4   1   3   27.68    1.07
  -4   1   3   26.32    1.07
  -4   1   3   24.84    1.04
  -4   1   3   26.01    1.06
   4   1  -3   26.67    1.35
  -4   1   3   27.53    1.34
  -4  -1  -3   25.58    1.06
  -4  -1  -3   27.14    1.11
   4  -1   3   28.81    1.33
  -4  -1   3   26.31    1.06
  -4   1  -3   25.83    1.10
  -4   1  -3   25.30    1.34
  -4  -1   3   27.62    1.07
   4   1   3   26.38    1.34
   4  -1  -3   29.46    1.34
  -4   1  -3   25.67    1.06
   5  -1   3   -0.05    0.11
  -5  -1  -3    0.00    0.14
  -5   1   3   -0.10    0.11
   5   1  -3    0.17    0.16
  -5  -1  -3    0.29    0.17
  -5   1   3   -0.09    0.12
  -5   1   3    0.06    0.15
  -5   1  -3    0.00    0.13
  -5   1  -3    0.08    0.14
  -5   1  -3    0.02    0.13
   5   1   3    0.07    0.14
  -5  -1   3    0.09    0.15
   5  -1  -3    0.12    0.13
   6  -1   3   16.20    0.87
  -6   1   3   15.71    0.79
  -6  -1  -3   15.36    0.79
   6   1  -3   14.27    0.91
  -6  -1  -3   15.16    0.78
   6  -1  -3   15.21    0.88
  -6   1  -3   15.11    0.86
   6   1   3   16.54    0.93
  -6   1  -3   15.68    0.80
  -6  -1   3   15.66    0.79
  -6   1  -3   16.13    0.79
  -7  -1  -3   15.10    0.83
  -7   1   3   14.31    0.81
   7   1  -3   15.97    0.96
   7  -1  -3   14.68    0.87
  -7  -1   3   15.10    0.82
  -7   1  -3   14.29    0.83
   7   1   3   15.44    0.93
  -7   1  -3   15.15    0.82
   8  -1   3    3.92    0.59
   8   1  -3    3.46    0.56
   8   1   3    2.71    0.49
   8  -1  -3    2.61    0.50
   9  -1   3   -0.15    0.31
   9   1  -3   -0.05    0.28
   9  -1  -3    0.07    0.30
   9   1   3    0.32    0.31
  10  -1   3    0.19    0.32
  10   1  -3    0.14    0.29
  10  -1  -3    0.22    0.30
  10   1   3    0.19    0.31
  11   1  -3    2.85    0.43
  11   1   3    2.93    0.43
   0   2   3   12.19    0.51
   0   2  -3   11.85    0.50
   0   2   3   13.52    0.52
  -1   2   3   74.81    2.62
  -1  -2  -3   74.26    2.75
  -1   2   3   76.52    2.64
  -1   2   3   74.85    2.62
  -1   2  -3   74.35    2.73
  -1   2  -3   71.42    2.58
   1   2   3   79.10    2.63
  -2   2   3   14.26    0.86
  -2   2   3   17.56    0.69
  -2   2   3   17.97    0.68
  -2   2   3   17.40    0.69
  -2  -2  -3   17.27    0.71
  -2   2   3   16.78    0.70
   2  -2  -3   17.40    0.81
  -2  -2   3   16.21    0.66
  -2   2  -3   17.40    0.85
  -2   2  -3   17.10    0.71
  -2   2  -3   18.19    0.66
  -2  -2   3   17.47    0.68
  -3   2   3   66.03    2.39
  -3   2   3   60.72    3.01
  -3   2   3   61.52    2.28
  -3   2   3   68.04    2.31
  -3   2   3   62.23    2.30
  -3  -2  -3   65.94    2.40
  -3  -2  -3   66.66    2.31
   3  -2   3   61.03    2.91
  -3  -2   3   65.53    2.29
   3  -2  -3   63.76    2.96
  -3   2  -3   67.13    2.41
   3   2   3   63.53    2.99
  -3   2  -3   62.06    2.27
  -3   2  -3   61.23    3.00
  -4   2   3   72.40    2.61
  -4   2   3   73.19    2.63
  -4   2   3   66.34    3.43
  -4   2   3   75.86    2.73
  -4  -2  -3   72.12    2.64
  -4   2   3   75.66    2.63
   4   2  -3   69.71    3.41
  -4  -2  -3   74.89    2.75
   4  -2   3   70.73    3.35
  -4  -2   3   74.65    2.63
   4  -2  -3   78.07    3.38
  -4   2  -3   74.97    2.63
  -4   2  -3   73.35    2.75
   4   2   3   62.95    3.41
  -4   2  -3   76.22    3.43
   5   2  -3   23.88    1.23
  -5   2   3   22.91    0.96
  -5   2   3   22.37    0.99
  -5  -2  -3   22.01    1.01
  -5   2   3   22.22    0.97
  -5   2   3   23.95    1.22
  -5  -2  -3   21.56    0.99
  -5   2   3   24.85    1.01
   5  -2  -3   22.39    1.15
   5   2   3   24.59    1.24
  -5   2  -3   23.11    1.02
  -5   2  -3   22.56    0.98
  -5   2  -3   23.07    1.22
  -5  -2   3   22.38    0.99
  -6  -2  -3    1.66    0.28
  -6  -2  -3    1.69    0.30
  -6   2   3    1.50    0.27
  -6   2   3    1.61    0.25
   6   2  -3    1.69    0.29
   6   2   3    1.65    0.29
  -6   2  -3    1.42    0.24
  -6   2  -3    1.43    0.26
  -6  -2   3    1.68    0.29
  -6   2  -3    2.00    0.30
   7   2  -3   20.18    1.15
   7   2  -3   18.26    1.24
  -7  -2  -3   17.47    1.19
  -7   2   3   18.53    0.98
   7   2   3   19.44    1.14
  -7   2  -3   18.61    1.04
   7   2   3   18.47    1.25
  -7  -2   3   19.70    0.99
  -7   2  -3   19.26    0.99
   8   2  -3    0.84    0.33
   8  -2   3    1.17    0.40
   8   2   3    0.93    0.37
  -8  -2   3    0.87    0.34
   8  -2  -3    0.88    0.41
   9   2  -3   36.12    1.99
   9   2   3   36.58    2.00
   9  -2  -3   30.68    1.92
  10   2  -3    0.08    0.28
  10   2   3    0.30    0.31
  11   2  -3    0.55    0.26
  11   2   3    0.72    0.29
   0   3  -3   -0.07    0.07
   0   3   3   -0.09    0.12
   0   3   3   -0.12    0.10
  -1   3   3  723.62   24.95
  -1   3   3  756.91   24.94
  -1   3   3  703.26   25.01
  -1   3  -3  727.63   24.90
  -1   3  -3  731.16   24.98
  -1   3  -3  767.10   26.14
   1   3   3  725.01   25.01
  -2   3   3  106.47    4.06
  -2   3   3  116.43    4.25
  -2   3   3  117.89    4.05
  -2  -3  -3  118.76    4.25
  -2   3   3  120.72    4.07
  -2   3  -3  114.18    4.03
  -2   3  -3  119.81    4.25
  -2   3  -3  116.21    3.98
  -3   3   3   19.88    0.84
  -3   3   3   18.99    0.81
  -3  -3  -3   21.30    0.87
  -3   3   3   22.54    1.07
  -3   3   3   21.00    0.86
  -3   3   3   20.55    0.83
  -3  -3   3   20.75    0.83
  -3   3  -3   19.42    1.03
  -3   3  -3   19.06    0.86
  -3   3  -3   18.16    0.79
  -4   3   3   15.92    0.89
  -4   3   3   15.84    0.70
  -4   3   3   15.41    0.72
  -4   3   3   15.64    0.72
  -4   3   3   15.57    0.68
  -4  -3  -3   16.86    0.75
  -4   3  -3   16.34    0.75
  -4   3  -3   15.35    0.88
  -4   3  -3   15.26    0.69
  -4  -3   3   15.09    0.71
  -5   3   3   69.11    2.52
  -5   3   3   65.66    2.48
  -5   3   3   63.87    2.57
  -5  -3  -3   65.17    2.59
  -5   3   3   63.92    3.23
  -5   3  -3   69.98    3.24
   5   3   3   68.43    3.23
  -5  -3   3   66.06    2.51
  -5   3  -3   72.06    2.51
  -5   3  -3   67.21    2.61
  -6   3   3    3.76    0.41
  -6   3   3    4.54    0.45
   6   3  -3    4.12    0.44
  -6  -3   3    4.22    0.43
  -6   3  -3    4.03    0.43
  -6   3  -3    4.45    0.42
   6   3   3    4.80    0.46
  -6   3  -3    4.71    0.46
   7   3  -3    3.00    0.51
  -7  -3  -3    2.29    0.48
   7   3  -3    2.71    0.40
  -7   3   3    2.86    0.35
  -7   3  -3    3.08    0.39
  -7   3  -3    2.43    0.34
   7   3   3    3.17    0.51
  -7   3  -3    1.89    0.34
   7   3   3    2.54    0.40
  -7  -3   3    2.79    0.45
   8   3  -3    5.03    0.66
   8   3   3    3.59    0.59
  -8  -3   3    3.39    0.48
   9   3  -3    0.18    0.29
  -9  -3   3   -0.11    0.27
   9   3   3    0.21    0.28
  10   3  -3    0.08    0.26
  10   3   3    0.03    0.27
  11   3  -3    5.96    0.55
  11   3   3    6.49    0.58
   0   4   3    9.86    0.48
   0   4   3   10.46    0.47
   0   4  -3   10.16    0.43
   0   4  -3   10.23    0.46
   0   4  -3    9.92    0.43
  -1   4   3    9.89    0.46
  -1   4   3    9.25    0.46
  -1   4   3    9.09    0.46
  -1   4  -3    9.39    0.39
  -1   4  -3    9.20    0.41
  -1   4  -3   10.18    0.46
   1   4   3    9.34    0.46
  -1   4  -3    8.71    0.38
   1   4   3    9.09    0.44
  -2   4   3   40.68    1.59
  -2   4   3   45.74    1.69
  -2   4   3   42.71    1.61
  -2   4   3   43.02    1.62
  -2   4  -3   43.19    1.57
  -2   4  -3   43.08    1.67
   2   4   3   43.94    1.62
  -3   4   3  188.60    6.96
  -3   4   3  202.24    6.67
  -3   4   3  201.24    6.67
  -3   4   3  173.12    8.80
  -3   4   3  193.21    6.63
  -3   4  -3  190.89    6.62
  -3   4  -3  191.66    6.97
  -4  -4  -3    4.55    0.35
  -4   4   3    4.74    0.33
  -4   4   3    4.30    0.38
  -4   4   3    4.66    0.32
  -4   4   3    5.30    0.43
  -4   4   3    4.19    0.36
  -4   4  -3    4.42    0.33
  -4   4  -3    4.85    0.37
  -4   4  -3    4.16    0.39
  -5   4   3   17.75    0.85
  -5   4   3   17.87    1.04
  -5   4   3   17.81    0.85
  -5  -4  -3   16.76    0.84
  -5   4  -3   18.08    0.84
  -5   4  -3   18.63    0.88
  -6   4   3    0.96    0.27
  -6   4   3    1.46    0.27
  -6   4   3    0.91    0.25
  -6   4  -3    1.22    0.28
  -6   4  -3    1.27    0.27
  -6   4  -3    1.12    0.27
   7   4  -3    3.61    0.56
  -7   4   3    5.16    0.50
  -7  -4  -3    4.07    0.62
  -7  -4   3    5.10    0.60
   7   4   3    5.01    0.64
  -7   4  -3    4.61    0.48
   7   4   3    3.59    0.48
   8   4  -3   12.61    1.00
  -8  -4  -3   10.98    0.96
   8   4   3   12.34    1.01
  -8  -4   3   12.80    0.91
   9   4  -3    4.95    0.62
   9   4   3    5.28    0.65
  -9  -4   3    7.31    0.69
  10   4  -3    0.07    0.25
  10   4   3   -0.05    0.25
  10  -4  -3   -0.56    0.21
   0   5  -3   -0.18    0.10
   0   5   3   -0.08    0.13
   0   5   3   -0.05    0.12
   0   5  -3    0.04    0.10
   0   5  -3    0.09    0.10
  -1   5   3   89.99    3.25
  -1   5   3   91.22    3.28
  -1   5   3   96.91    3.29
   1   5   3   88.54    3.25
  -1   5  -3   90.40    3.40
   1   5   3   94.99    3.29
  -1   5  -3   90.03    3.21
  -2   5   3   24.48    0.98
  -2   5   3   23.73    1.03
  -2   5   3   25.51    1.01
  -2   5   3   23.65    1.00
  -2   5  -3   23.95    1.03
   2   5   3   24.81    1.02
  -2   5  -3   23.64    0.95
  -3   5   3   16.35    0.75
  -3   5   3   14.95    0.72
  -3   5   3   15.00    0.70
  -3   5   3   15.11    0.68
   3   5   3   15.64    0.74
  -3   5  -3   15.12    0.73
  -3   5  -3   15.13    0.68
  -4   5   3   25.33    1.40
  -4   5   3   25.98    1.12
  -4   5   3   26.51    1.15
  -4   5  -3   26.25    1.08
  -4   5  -3   25.84    1.15
  -5   5   3    1.80    0.33
  -5   5   3    1.34    0.27
  -5   5   3    1.68    0.27
  -5   5  -3    1.57    0.29
  -5   5  -3    1.29    0.26
  -5   5  -3    1.40    0.27
  -6  -5  -3    1.03    0.42
  -6   5   3    0.89    0.27
  -6   5   3    1.30    0.30
  -6   5   3    1.31    0.30
  -6   5  -3    1.50    0.28
  -6   5  -3    0.65    0.26
  -6  -5   3    0.97    0.31
  -6   5  -3    0.75    0.25
   7   5  -3   19.24    1.30
  -7  -5  -3   20.17    1.17
  -7  -5  -3   19.61    1.29
   7   5   3   22.41    1.35
  -7  -5   3   19.20    1.17
  -8  -5  -3    0.20    0.35
   8   5  -3    0.22    0.29
  -8  -5   3    0.12    0.29
   8   5   3    0.39    0.34
   9   5  -3    0.13    0.27
  -9  -5   3   -0.26    0.25
   9   5   3    0.29    0.29
   9  -5  -3    0.23    0.30
  10   5  -3    1.56    0.35
 -10  -5   3    1.06    0.28
  10  -5  -3    0.89    0.28
  10   5   3    1.52    0.36
   0   6  -3    0.01    0.11
   0   6   3    0.18    0.14
   0   6   3    0.00    0.13
   0   6  -3    0.07    0.10
   0   6   3    0.14    0.15
  -1   6   3    0.20    0.16
  -1   6   3    0.00    0.13
   1   6  -3   -0.06    0.10
   1   6  -3    0.24    0.12
  -1   6   3    0.01    0.14
   1   6   3    0.28    0.15
  -1   6  -3    0.04    0.09
   1   6   3   -0.08    0.13
  -1   6  -3   -0.08    0.15
  -2   6   3    4.99    0.39
  -2   6   3    5.29    0.37
  -2   6   3    5.28    0.38
  -2   6   3    6.48    0.43
   2   6   3    5.11    0.39
  -2   6  -3    5.66    0.40
  -2   6  -3    5.93    0.36
   2   6   3    5.68    0.39
  -3   6   3   27.17    1.20
  -3   6   3   26.90    1.16
  -3   6  -3   26.25    1.10
   3   6   3   28.21    1.19
  -3   6  -3   28.06    1.20
  -4   6   3    0.33    0.18
  -4   6   3    0.10    0.16
  -4   6  -3    0.40    0.18
  -4   6  -3    0.61    0.19
  -5   6   3   44.74    1.77
  -5   6   3   40.04    1.79
  -5   6   3   44.91    2.23
  -5   6  -3   39.57    1.80
  -6   6   3    1.75    0.36
  -6  -6  -3    1.48    0.35
  -6  -6  -3    1.16    0.47
  -6   6  -3    1.31    0.32
  -6  -6   3    1.57    0.39
  -7  -6  -3    0.37    0.30
  -7  -6  -3    0.19    0.34
   7   6   3    0.32    0.30
  -7  -6   3    0.28    0.30
   8   6  -3    4.62    0.60
  -8  -6  -3    3.96    0.54
  -8  -6  -3    4.51    0.64
   8   6   3    3.77    0.56
  -8  -6   3    4.38    0.57
   8  -6  -3    5.10    0.64
   9   6  -3   14.31    0.99
   9  -6   3   14.88    1.01
   9   6   3   13.99    0.99
  -9  -6   3   13.22    0.90
   9  -6  -3   12.71    0.92
  10   6  -3    2.78    0.39
  10  -6   3    2.13    0.38
  10   6   3    2.20    0.35
 -10  -6   3    1.51    0.31
  10  -6  -3    1.38    0.30
   0   7   3   -0.06    0.14
   0   7   3   -0.11    0.17
   0   7  -3   -0.08    0.12
   0   7   3    0.18    0.16
  -1   7   3   24.85    1.11
  -1   7   3   26.47    1.09
  -1   7   3   24.68    1.11
   1   7   3   25.47    1.09
  -1   7  -3   26.32    1.13
   1   7   3   25.50    1.12
   2   7  -3   -0.03    0.15
  -2   7   3    0.01    0.15
  -2   7   3    0.10    0.17
   2   7   3   -0.02    0.16
  -2   7  -3    0.31    0.17
   2   7   3    0.09    0.16
  -3   7   3   30.97    1.38
  -3   7   3   31.81    1.34
   3   7   3   31.52    1.34
  -3   7  -3   31.56    1.39
  -4   7   3    0.07    0.18
  -4   7   3   -0.15    0.17
  -4   7  -3    0.19    0.17
  -5  -7  -3   49.64    2.32
   5  -7   3   50.34    2.47
  -5  -7  -3   49.24    2.50
   5  -7   3   52.58    2.57
  -5  -7   3   51.60    2.31
   5  -7  -3   50.84    2.45
  -6  -7  -3    7.28    0.71
   6  -7   3    8.05    0.78
  -6  -7  -3    6.95    0.81
   6  -7  -3    6.71    0.71
  -6  -7   3    5.82    0.61
  -7  -7  -3   14.40    0.96
   7  -7   3   14.10    1.07
  -7  -7  -3   13.46    1.06
  -7  -7   3   13.80    0.94
   7  -7  -3   13.47    1.00
  -8  -7  -3    3.07    0.52
   8  -7   3    3.37    0.53
  -8  -7  -3    4.10    0.53
  -8  -7   3    2.60    0.44
   8  -7  -3    2.59    0.46
   9  -7   3   -0.03    0.27
   9  -7  -3   -0.21    0.24
   9   7   3   -0.03    0.24
  -9  -7   3    0.62    0.31
   0   8   3    0.59    0.20
   0   8  -3   -0.10    0.16
   0   8   3    0.52    0.22
   0   8   3    0.49    0.21
  -1   8   3   31.59    1.40
  -1   8   3   32.12    1.35
   1   8   3   31.29    1.34
  -1   8  -3   30.85    1.37
   1   8   3   29.62    1.36
   1   8   3   32.85    1.37
  -2   8   3    5.95    0.49
  -2   8   3    7.05    0.50
   2   8   3    6.35    0.48
  -2   8  -3    6.69    0.50
  -3   8   3   57.54    2.41
  -3   8   3   57.81    2.30
   3   8   3   60.51    2.33
  -3   8  -3   58.97    2.39
   4  -8   3   17.56    1.12
  -4  -8  -3   17.70    1.04
  -4  -8  -3   16.02    1.18
   4  -8   3   17.51    1.15
   4  -8  -3   16.95    1.13
  -4  -8   3   16.26    1.01
   5  -8   3   10.83    0.90
  -5  -8  -3   11.23    0.99
  -5  -8  -3   11.64    0.85
   5  -8   3   11.39    0.93
  -5  -8   3   10.67    0.81
   5  -8  -3   11.66    0.91
  -6  -8  -3    0.60    0.30
  -6  -8  -3   -0.15    0.37
   6  -8   3    0.47    0.34
  -6  -8   3    0.75    0.32
   6  -8  -3    0.72    0.39
   7  -8   3    2.96    0.50
  -7  -8  -3    3.24    0.50
  -7  -8  -3    1.79    0.46
   7  -8  -3    2.12    0.47
  -7  -8   3    3.71    0.49
  -8  -8  -3   -0.09    0.30
  -8  -8  -3   -0.38    0.26
   8  -8   3    0.72    0.35
   8  -8  -3   -0.13    0.28
  -8  -8   3    0.68    0.31
   9  -8   3    2.22    0.38
   9  -8  -3    1.83    0.34
  -9  -8   3    3.37    0.41
   0   9   3    0.13    0.19
  -1   9   3    5.89    0.54
  -1   9   3    6.50    0.57
   1  -9  -3    4.90    0.67
   1   9   3    4.84    0.49
  -1   9  -3    5.21    0.49
   1   9   3    5.46    0.51
  -2  -9  -3    1.98    0.48
  -2  -9  -3    1.08    0.34
   2  -9   3    2.29    0.46
   2  -9   3    2.19    0.48
  -2   9   3    2.14    0.35
  -2   9   3    2.13    0.35
  -2   9  -3    1.72    0.31
   2   9   3    1.90    0.35
   2  -9  -3    2.36    0.52
   2   9   3    1.00    0.29
  -2  -9   3    1.92    0.40
   3  -9   3    1.31    0.41
  -3  -9  -3    1.63    0.51
   3  -9   3    1.65    0.45
  -3  -9  -3    2.25    0.43
  -3  -9   3    2.20    0.42
   3  -9  -3    0.98    0.43
  -4  -9  -3    7.55    0.82
  -4  -9  -3    6.04    0.63
   4  -9   3    7.00    0.77
   4  -9   3    5.72    0.71
  -4  -9   3    6.76    0.66
   4  -9  -3    7.44    0.78
  -5  -9  -3    0.12    0.38
   5  -9   3    0.66    0.38
  -5  -9  -3    0.35    0.30
   5  -9  -3    0.45    0.38
  -5  -9   3    0.21    0.30
   6  -9   3    0.54    0.37
  -6  -9  -3    0.61    0.35
  -6  -9  -3    0.47    0.40
  -6  -9   3    0.75    0.34
   6  -9  -3    0.20    0.36
   7  -9   3   10.35    0.93
  -7  -9  -3   10.24    0.79
  -7  -9  -3   10.02    0.87
   7  -9  -3    6.02    0.70
  -7  -9   3    9.00    0.77
   8  -9   3    0.00    0.30
  -8  -9  -3    0.11    0.27
  -8  -9  -3    0.04    0.27
  -8  -9   3    0.59    0.29
   8  -9  -3    0.34    0.29
   0 -10  -3    2.02    0.42
   0 -10  -3    2.18    0.51
  -1 -10  -3    0.92    0.47
  -1 -10  -3    0.71    0.31
   1 -10   3    0.23    0.37
   1 -10  -3    0.48    0.35
   1 -10  -3    0.71    0.41
   2 -10   3    3.81    0.59
  -2 -10  -3    4.29    0.66
  -2 -10  -3    4.67    0.56
   2 -10  -3    4.51    0.67
  -2 -10   3    4.30    0.53
  -3 -10  -3    1.11    0.46
  -3 -10  -3    0.64    0.32
   3 -10   3    0.27    0.38
  -3 -10   3    0.50    0.32
   3 -10  -3    0.34    0.38
  -4 -10  -3    0.12    0.32
  -4 -10  -3    0.48    0.39
   4 -10   3    0.47    0.38
  -4 -10   3    0.43    0.31
   4 -10  -3    0.20    0.38
  -5 -10  -3    0.10    0.28
  -5 -10  -3    0.13    0.34
   5 -10   3    0.29    0.36
   5 -10  -3   -0.27    0.34
  -5 -10   3    0.21    0.30
   6 -10   3    1.80    0.48
  -6 -10  -3    1.12    0.42
  -6 -10  -3    1.03    0.36
   6 -10  -3    1.64    0.44
  -6 -10   3    1.53    0.39
  -7 -10  -3    0.25    0.28
   7 -10   3    0.65    0.36
  -7 -10  -3    0.77    0.33
  -7 -10   3    0.62    0.30
   7 -10  -3    0.24    0.31
  -8 -10  -3    7.54    0.58
   8 -10   3    8.13    0.66
  -8 -10   3    7.88    0.60
   8 -10  -3    7.06    0.62
   0 -11  -3    0.00    0.28
   0 -11  -3    0.46    0.40
   1 -11   3   10.16    0.97
  -1 -11  -3    9.32    0.96
  -1 -11  -3   10.44    0.83
   1 -11  -3   10.41    0.97
   2 -11   3    1.18    0.46
  -2 -11  -3    1.91    0.43
  -2 -11  -3    2.76    0.59
   2 -11  -3    1.66    0.49
  -3 -11  -3    0.98    0.37
   3 -11   3    0.91    0.44
  -3 -11  -3    0.84    0.42
  -3 -11   3    0.79    0.34
   3 -11  -3    0.73    0.43
  -4 -11  -3   -0.01    0.36
  -4 -11  -3    0.67    0.32
   4 -11   3    0.56    0.38
  -4 -11   3    0.05    0.30
   4 -11  -3   -0.03    0.35
  -5 -11  -3    1.82    0.46
   5 -11   3    2.37    0.51
  -5 -11  -3    1.24    0.35
   5 -11  -3    1.52    0.46
  -5 -11   3    1.16    0.36
   6 -11   3    0.04    0.33
  -6 -11  -3   -0.32    0.28
  -6 -11  -3   -0.09    0.27
   6 -11  -3    0.30    0.31
  -6 -11   3    0.25    0.28
  -7 -11  -3    2.91    0.39
  -7 -11  -3    2.99    0.40
   7 -11   3    3.41    0.47
  -7 -11   3    2.97    0.39
   7 -11  -3    2.22    0.37
   0 -12  -3    1.19    0.36
   0 -12  -3    0.76    0.41
   1 -12   3   41.95    2.09
  -1 -12  -3   38.66    2.07
   1 -12  -3   36.68    2.07
   2 -12   3    0.69    0.44
  -2 -12  -3    0.02    0.28
  -2 -12  -3    0.17    0.37
   2 -12  -3    0.10    0.36
  -3 -12  -3    8.99    0.82
  -3 -12  -3    9.62    0.92
   3 -12   3   10.64    0.96
   3 -12  -3    9.27    0.95
  -3 -12   3    9.35    0.79
   4 -12   3    1.43    0.47
  -4 -12  -3    1.60    0.39
  -4 -12  -3    1.20    0.41
   4 -12  -3    1.14    0.41
  -4 -12   3    1.41    0.34
  -5 -12  -3    3.59    0.52
  -5 -12  -3    6.28    0.60
   5 -12   3    4.70    0.60
   5 -12  -3    3.64    0.52
  -5 -12   3    4.58    0.50
   6 -12   3    0.44    0.30
  -6 -12  -3    0.38    0.26
  -6 -12  -3    0.43    0.24
  -6 -12   3    0.24    0.25
   6 -12  -3    0.39    0.27
   0 -13  -3   -0.36    0.33
  -1 -13  -3   19.24    1.10
  -1 -13  -3   18.26    1.23
   1 -13  -3   19.66    1.26
  -2 -13  -3    7.90    0.70
  -2 -13  -3    8.35    0.80
   2 -13  -3    6.52    0.73
   3 -13   3    0.54    0.37
  -3 -13  -3    0.28    0.33
  -3 -13  -3    0.21    0.29
   3 -13  -3    0.28    0.34
   4 -13   3    0.94    0.37
  -4 -13  -3    1.13    0.35
  -4 -13  -3    1.16    0.32
  -4 -13   3    1.19    0.30
   4 -13  -3    1.04    0.36
  -5 -13  -3    8.85    0.63
   5 -13  -3    8.88    0.70
   0 -14  -3    0.95    0.35
  -1 -14  -3    8.89    0.74
   1 -14  -3    8.72    0.76
  -2 -14  -3   -0.10    0.30
  -2 -14  -3    0.52    0.25
   2 -14  -3    0.81    0.32
   0   0   4    3.92    0.25
   0   0  -4    3.80    0.25
   0   0  -4    4.11    0.20
   0   0   4    3.88    0.20
   0   0   4    3.82    0.20
   1   0   4    0.08    0.06
   1   0  -4    0.22    0.10
   1   0   4    0.33    0.10
  -1   0   4    0.12    0.10
  -1   0   4    0.05    0.09
   1   0   4    0.19    0.07
  -1   0  -4    0.17    0.10
  -1   0  -4    0.15    0.09
  -1   0   4    0.24    0.09
  -1   0   4    0.31    0.08
  -2   0   4  213.98    7.74
  -2   0  -4  208.03    9.88
   2   0   4  206.63    9.88
  -2   0   4  227.47    7.44
  -2   0  -4  228.20    7.43
  -2   0   4  223.90    7.47
   2   0  -4  209.99    9.89
  -2   0   4  209.04    7.42
  -2   0   4  222.83    9.88
  -2   0  -4  220.07    7.80
  -3   0   4    7.99    0.37
   3   0   4    8.50    0.49
  -3   0   4    8.86    0.42
  -3   0  -4    7.85    0.41
  -3   0  -4    8.17    0.43
  -3   0   4    8.83    0.42
   3   0  -4    8.35    0.50
  -3   0  -4    8.54    0.49
  -3   0   4    8.26    0.47
  -3   0   4    8.37    0.41
  -4   0   4  188.10    6.54
  -4   0  -4  188.79    6.83
  -4   0   4  198.06    8.57
   4   0  -4  166.53    8.61
  -4   0   4  179.84    6.51
  -4   0  -4  197.93    8.60
  -4   0  -4  179.72    6.51
  -4   0   4  195.36    6.53
   4   0   4  195.74    8.62
   5   0  -4    2.50    0.30
  -5   0  -4    2.24    0.28
  -5   0   4    2.29    0.29
  -5   0  -4    2.17    0.27
  -5   0   4    1.82    0.24
  -5   0  -4    2.39    0.24
   5   0   4    1.86    0.25
  -6   0  -4  147.78    5.19
   6   0   4  131.90    6.73
  -6   0  -4  144.39    5.42
  -6   0   4  150.04    5.20
   6   0  -4  151.74    6.78
  -7   0   4   -0.04    0.17
  -7   0  -4    0.04    0.20
   7   0  -4    0.04    0.18
  -7   0  -4    0.25    0.20
   7   0   4   -0.07    0.15
   8   0   4    1.50    0.45
   8   0  -4    0.91    0.38
   9   0  -4   17.80    1.28
   9   0   4   20.27    1.35
  10   0  -4    7.38    0.78
  10   0   4    9.13    0.85
  11   0  -4    5.02    0.54
  11   0   4    5.76    0.55
   0  -1  -4   -0.09    0.07
   0   1   4    0.17    0.10
   0  -1   4   -0.26    0.06
   0   1   4   -0.10    0.09
   0  -1  -4   -0.19    0.08
   0   1  -4   -0.06    0.06
   0  -1   4   -0.26    0.05
   1  -1   4    7.29    0.37
   1  -1   4    7.35    0.27
  -1   1   4    7.71    0.35
  -1  -1  -4    7.33    0.35
  -1   1   4    7.38    0.42
  -1   1   4    8.06    0.34
  -1   1   4    7.50    0.33
   1   1   4    7.08    0.32
   1   1   4    7.92    0.34
  -1   1  -4    7.10    0.29
  -1  -1   4    7.37    0.29
   1   1   4    7.56    0.40
  -1  -1   4    7.39    0.33
   1  -1  -4    7.03    0.39
  -1  -1   4    7.63    0.33
  -1   1  -4    7.45    0.34
  -2   1   4  264.79    9.86
   2   1  -4  242.74   12.55
  -2  -1  -4  276.69    9.90
   2  -1   4  272.17   12.54
  -2  -1  -4  286.83   12.53
  -2   1   4  251.35   12.56
  -2  -1  -4  288.66    9.44
  -2   1   4  276.74    9.48
  -2   1   4  279.09    9.44
  -2   1   4  292.80    9.45
  -2  -1   4  291.29    9.45
  -2  -1   4  276.79    9.42
  -2  -1   4  283.03    9.47
  -2   1  -4  285.37    9.90
   2  -1  -4  246.70   12.55
  -2   1  -4  293.92    9.42
  -2   1  -4  295.73   12.57
   2   1   4  266.07   12.55
  -3  -1  -4   22.03    1.06
  -3   1   4   23.75    0.89
  -3   1   4   23.10    0.88
  -3  -1  -4   23.74    0.89
  -3  -1  -4   23.12    0.93
  -3   1   4   22.03    1.12
   3   1  -4   19.34    1.10
   3  -1   4   21.38    1.09
  -3   1   4   19.70    0.87
  -3   1   4   21.41    0.88
  -3  -1   4   23.33    0.87
   3   1   4   23.25    1.11
  -3   1  -4   21.51    1.11
   3  -1  -4   23.29    1.11
  -3   1  -4   21.53    0.86
  -3   1  -4   23.09    0.92
  -3  -1   4   24.06    0.89
  -3  -1   4   21.60    0.89
  -4   1   4   -0.10    0.12
  -4   1   4    0.24    0.13
  -4   1   4    0.29    0.15
  -4  -1  -4    0.06    0.13
  -4   1   4    0.08    0.11
   4  -1   4    0.16    0.13
  -4  -1  -4   -0.02    0.13
  -4   1   4    0.08    0.12
   4   1  -4    0.20    0.13
   4   1   4    0.00    0.14
  -4   1  -4   -0.01    0.13
   4  -1  -4    0.14    0.13
  -4   1  -4    0.12    0.14
  -4  -1   4    0.09    0.13
  -4  -1   4    0.08    0.14
  -4   1  -4    0.01    0.13
  -5   1   4   17.29    0.76
  -5   1   4   16.73    0.89
  -5   1   4   16.95    0.78
  -5  -1  -4   15.81    0.79
  -5  -1  -4   16.11    0.77
   5  -1   4   16.82    0.89
   5   1  -4   17.16    0.94
  -5   1   4   16.81    0.77
  -5   1  -4   16.03    0.76
   5   1   4   16.99    0.93
  -5   1  -4   17.08    0.91
  -5   1  -4   15.35    0.78
   5  -1  -4   15.79    0.90
  -5  -1   4   17.52    0.78
   6  -1   4   36.10    1.76
  -6   1   4   35.44    1.44
  -6  -1  -4   34.33    1.51
  -6   1   4   35.83    1.47
  -6  -1  -4   36.95    1.48
   6   1  -4   33.34    1.81
   6   1   4   32.80    1.80
  -6   1  -4   35.88    1.52
   6  -1  -4   38.34    1.79
  -6   1  -4   33.45    1.74
  -6   1  -4   35.73    1.46
  -6  -1   4   35.46    1.47
   7   1  -4   -0.03    0.18
   7   1  -4    0.15    0.28
  -7  -1  -4   -0.07    0.17
  -7   1   4   -0.12    0.20
   7  -1  -4   -0.30    0.29
  -7   1  -4   -0.20    0.18
   7   1   4    0.02    0.26
  -7  -1   4   -0.06    0.17
   7  -1  -4   -0.01    0.16
   7   1   4   -0.08    0.18
  -7   1  -4   -0.50    0.18
   8  -1   4   31.68    1.92
   8   1  -4   34.28    1.93
  -8  -1   4   33.40    1.67
   8   1   4   36.08    1.97
   8  -1  -4   30.48    1.90
   9  -1   4    0.83    0.41
   9   1  -4    1.73    0.45
   9   1   4    0.86    0.36
   9  -1  -4    1.37    0.40
  10   1  -4    7.73    0.78
  10  -1   4    7.48    0.78
  10   1   4    7.71    0.81
  10  -1  -4    6.32    0.72
  11   1  -4    1.75    0.34
  11   1   4    1.65    0.34
   0   2   4   89.06    3.08
   0   2   4   94.27    3.09
   0  -2   4   88.39    3.03
   0   2  -4   82.07    3.18
  -1   2   4  321.83   10.98
  -1   2   4  327.62   10.99
  -1  -2  -4  320.71   11.52
  -1   2   4  328.63   11.02
   1   2   4  308.60   10.97
   1   2   4  340.21   11.01
  -1   2  -4  332.13   11.50
  -1  -2   4  309.07   10.96
  -1   2  -4  306.85   10.93
  -2   2   4  262.87   13.06
  -2   2   4  284.80    9.85
  -2   2   4  299.96    9.82
  -2   2   4  302.23    9.82
  -2  -2  -4  298.63   10.30
  -2   2  -4  298.71    9.78
   2  -2  -4  284.13   13.01
   2   2   4  271.57   13.03
  -2   2  -4  306.79   10.29
  -2  -2   4  275.29    9.79
  -2   2  -4  257.26   13.04
  -2  -2   4  299.41    9.81
  -3   2   4    0.87    0.14
  -3  -2  -4    0.96    0.18
  -3   2   4    0.90    0.17
  -3   2   4    1.13    0.18
  -3   2   4    1.21    0.20
  -3   2   4    1.02    0.17
  -3   2  -4    0.97    0.18
  -3   2  -4    1.12    0.18
  -3  -2   4    1.01    0.17
  -3  -2   4    0.99    0.16
   3   2   4    1.41    0.19
  -3   2  -4    0.97    0.15
   3  -2  -4    0.82    0.13
  -4  -2  -4   13.34    0.65
  -4   2   4   12.88    0.62
  -4   2   4   13.86    0.77
  -4   2   4   14.08    0.62
  -4  -2  -4   12.64    0.62
  -4   2   4   13.35    0.62
   4   2  -4   13.49    0.75
  -4   2   4   12.78    0.61
   4   2   4   13.75    0.76
  -4   2  -4   13.10    0.60
  -4   2  -4   12.39    0.64
  -4   2  -4   11.60    0.74
  -4  -2   4   13.76    0.62
   4  -2  -4   14.38    0.71
  -5   2   4   35.19    1.38
  -5   2   4   32.76    1.36
   5   2  -4   34.60    1.72
  -5   2   4   34.86    1.71
  -5   2   4   34.93    1.35
  -5  -2  -4   31.99    1.40
  -5  -2  -4   33.91    1.37
  -5   2  -4   33.32    1.42
  -5   2  -4   33.79    1.35
  -5  -2   4   34.62    1.38
  -5   2  -4   32.14    1.71
   5  -2  -4   33.57    1.64
   5   2   4   34.09    1.72
  -6   2   4    2.39    0.30
   6   2  -4    2.35    0.34
  -6   2   4    2.85    0.35
  -6  -2  -4    3.11    0.36
  -6   2   4    2.81    0.35
  -6   2  -4    2.09    0.31
  -6   2  -4    2.65    0.34
  -6   2  -4    2.45    0.31
  -6  -2   4    2.85    0.35
   6   2   4    2.65    0.35
   7   2  -4   13.75    1.12
   7   2  -4   19.07    1.07
  -7  -2  -4   15.42    1.09
  -7   2   4   17.67    0.92
  -7   2  -4   16.67    0.96
  -7   2  -4   17.06    0.94
  -7  -2   4   16.80    1.03
   7  -2  -4   16.42    1.17
   7   2   4   17.54    1.05
  -7   2  -4   17.95    0.90
   7   2   4   17.53    1.17
   8  -2   4   18.06    1.27
   8   2  -4   18.57    1.27
   8   2   4   18.57    1.30
   8  -2  -4   16.73    1.24
  -8  -2   4   19.51    1.13
   9   2  -4   -0.37    0.25
   9  -2  -4   -0.18    0.31
   9   2   4   -0.12    0.29
  -9  -2   4   -0.13    0.25
  10   2  -4    0.74    0.33
  10   2   4    0.64    0.35
  11   2  -4    0.21    0.23
  11   2   4    0.19    0.23
   0   3  -4   -0.04    0.06
   0   3  -4   -0.15    0.06
   0   3   4   -0.13    0.11
   0   3   4   -0.07    0.11
  -1   3   4  378.37   13.13
   1   3  -4  357.47   13.65
  -1   3   4  397.97   13.09
  -1   3   4  398.06   13.09
  -1   3  -4  379.28   13.03
   1   3   4  380.52   13.07
   1   3   4  365.00   13.11
  -1   3  -4  368.13   13.02
  -1   3  -4  408.90   13.70
  -1   3  -4  396.76   13.03
  -2   3   4    9.49    0.46
  -2   3   4    9.01    0.55
  -2   3   4    9.19    0.45
  -2  -3  -4    9.35    0.47
  -2   3   4    9.83    0.47
  -2   3  -4    9.81    0.46
  -2   3  -4    9.18    0.40
   2   3   4    8.70    0.45
  -3   3   4   62.35    2.38
  -3  -3  -4   66.93    2.51
  -3   3   4   67.67    2.41
  -3   3   4   67.23    3.15
  -3   3   4   65.40    2.41
  -3   3   4   67.99    2.49
  -3   3  -4   62.80    2.35
  -3  -3   4   67.68    2.38
  -3   3  -4   64.67    2.50
  -3   3  -4   69.53    3.12
  -4   3   4   14.78    0.69
  -4   3   4   14.36    0.86
  -4  -3  -4   15.44    0.72
  -4   3   4   15.08    0.70
  -4   3   4   15.41    0.67
  -4   3   4   15.85    0.70
  -4   3  -4   12.94    0.83
  -4   3  -4   15.25    0.67
  -4  -3   4   15.69    0.69
  -4   3  -4   15.68    0.73
  -5   3   4    0.33    0.15
  -5  -3  -4    0.38    0.17
  -5   3   4    0.46    0.16
  -5   3   4    0.39    0.20
  -5   3   4    0.15    0.15
  -5   3   4    0.51    0.18
  -5  -3   4    0.41    0.19
   5   3   4    0.17    0.16
  -5   3  -4    0.57    0.18
  -5   3  -4    0.32    0.18
  -5   3  -4    0.31    0.17
  -6   3   4    9.94    0.68
  -6   3   4   10.23    0.63
   6   3  -4    8.82    0.68
   6   3   4   10.11    0.71
  -6   3  -4   10.36    0.59
  -6   3  -4   10.42    0.69
  -6  -3   4    9.62    0.62
  -6   3  -4   10.09    0.64
  -7   3   4    0.20    0.19
  -7  -3  -4    0.52    0.37
   7   3  -4   -0.07    0.29
   7   3  -4    0.45    0.22
  -7   3  -4    0.43    0.20
  -7  -3   4    0.12    0.30
   7   3   4    0.57    0.26
   7   3   4    0.32    0.30
   8   3  -4    3.43    0.53
  -8  -3   4    5.66    0.61
   8   3   4    3.97    0.58
   9   3  -4   -0.10    0.26
  -9  -3   4   -0.12    0.28
   9   3   4    0.07    0.29
  10   3  -4    0.56    0.30
  10   3   4    0.67    0.34
   0   4   4  171.52    6.12
   0   4   4  179.67    6.10
   0   4  -4  174.96    6.04
   0   4  -4  178.66    6.35
   1   4  -4  278.50    9.85
  -1   4   4  270.51    9.46
  -1   4   4  275.64    9.50
  -1   4   4  276.51    9.48
  -1   4  -4  277.66    9.90
   1   4   4  271.23    9.49
  -1   4  -4  277.39    9.41
   1   4   4  276.09    9.46
  -2   4   4    6.84    0.38
  -2   4   4    6.98    0.40
  -2   4   4    7.04    0.40
  -2   4  -4    6.50    0.38
  -2   4  -4    6.58    0.34
   2   4   4    6.73    0.40
  -3   4   4   66.65    2.45
  -3   4   4   63.79    2.53
  -3   4   4   69.74    3.20
  -3   4   4   69.26    2.45
  -3   4   4   65.93    2.42
  -3   4  -4   66.04    2.39
  -3   4  -4   66.25    2.54
  -4   4   4   26.55    1.21
  -4   4   4   30.35    1.51
  -4   4   4   29.18    1.20
  -4   4   4   27.91    1.16
  -4   4   4   27.59    1.14
  -4  -4  -4   28.45    1.22
  -4   4  -4   29.16    1.23
  -4   4  -4   29.10    1.48
  -4   4  -4   28.57    1.14
  -5   4   4   26.18    1.11
  -5   4   4   22.42    1.08
  -5  -4  -4   23.09    1.09
  -5   4  -4   25.18    1.32
  -5   4  -4   23.35    1.04
  -5   4  -4   25.05    1.13
  -6   4   4   22.56    1.05
  -6   4   4   21.58    1.23
  -6   4  -4   19.09    0.98
  -6   4  -4   21.62    1.23
  -6   4  -4   21.01    1.05
  -7   4   4    4.85    0.50
  -7  -4  -4    5.33    0.65
   7   4  -4    4.63    0.62
  -7  -4   4    5.89    0.62
  -7   4  -4    4.76    0.51
   7   4   4    4.80    0.55
   7   4   4    3.96    0.58
   8   4  -4   12.04    0.95
  -8  -4  -4   10.90    0.96
  -8  -4   4   10.24    0.83
   8   4   4    8.12    0.89
   9   4  -4    1.45    0.37
  -9  -4   4    1.30    0.39
   9   4   4    1.40    0.39
  10   4  -4    4.55    0.55
  10  -4  -4    5.54    0.55
  10   4   4    5.01    0.58
   0   5   4    0.07    0.13
   0   5  -4   -0.30    0.09
   0   5  -4   -0.03    0.10
   0   5  -4    0.02    0.09
   0   5   4   -0.05    0.13
  -1   5   4   12.72    0.62
   1   5  -4   13.97    0.59
  -1   5   4   13.56    0.64
  -1   5   4   15.54    0.66
  -1   5  -4   12.68    0.56
  -1   5  -4   13.93    0.63
   1   5   4   14.22    0.64
   1   5   4   12.87    0.61
  -2   5   4   39.73    1.52
  -2   5   4   40.55    1.55
  -2   5   4   40.20    1.55
  -2   5  -4   38.86    1.58
   2   5   4   40.72    1.55
  -2   5  -4   39.37    1.47
  -3   5   4    3.07    0.31
  -3   5   4    3.00    0.30
  -3   5   4    3.13    0.32
  -3   5   4    2.78    0.28
   3   5   4    2.44    0.30
  -3   5  -4    2.87    0.26
  -3   5  -4    3.38    0.32
  -4   5   4   69.50    2.54
  -4   5   4   65.20    2.61
  -4   5   4   66.35    3.26
  -4   5  -4   66.63    2.46
  -4   5  -4   67.85    2.62
   4   5   4   66.92    2.54
  -5   5   4    6.86    0.50
  -5   5   4    6.98    0.61
  -5   5   4    8.03    0.54
  -5   5  -4    8.34    0.54
  -5   5  -4    7.80    0.60
  -6  -5  -4   13.02    1.02
  -6   5   4   14.28    0.82
  -6   5   4   14.85    0.94
  -6  -5   4   12.68    0.87
  -6   5  -4   13.75    0.80
  -6   5  -4   13.93    0.92
   7   5  -4   19.30    1.32
  -7  -5  -4   21.82    1.33
  -7  -5   4   22.63    1.22
   7   5   4   19.48    1.32
   8   5  -4    8.88    0.82
  -8  -5  -4    9.72    0.94
   8   5   4    8.42    0.83
  -8  -5   4    7.36    0.73
   9   5  -4    0.98    0.35
   9  -5  -4   -0.15    0.27
   9   5   4    0.70    0.32
  -9  -5   4    0.31    0.29
  10   5  -4    5.76    0.59
  10  -5  -4    5.98    0.56
 -10  -5   4    6.37    0.54
  10   5   4    6.35    0.64
   0   6   4   11.05    0.59
   0   6  -4   11.63    0.55
   0   6   4   11.22    0.59
   0   6   4   10.83    0.57
  -1   6   4    0.35    0.17
  -1   6   4    0.88    0.19
  -1   6   4    0.59    0.18
   1   6  -4    0.70    0.14
   1   6   4    0.39    0.17
   1   6   4    0.40    0.17
  -1   6  -4    0.30    0.16
  -2   6   4    2.62    0.31
  -2   6   4    3.13    0.33
  -2   6   4    2.21    0.29
  -2   6   4    2.55    0.28
  -2   6  -4    2.21    0.27
   2   6   4    2.21    0.29
   2   6   4    2.69    0.30
  -3   6   4    2.48    0.31
  -3   6   4    2.07    0.29
  -3   6   4    2.62    0.29
  -3   6  -4    2.74    0.31
   3   6   4    2.88    0.33
  -4   6   4   17.66    0.92
  -4   6   4   18.35    0.91
  -4   6  -4   19.26    0.92
  -5   6   4    0.09    0.21
  -5   6   4    0.05    0.21
  -5   6   4    0.01    0.20
  -5   6  -4   -0.16    0.16
  -6  -6  -4   19.61    1.16
  -6   6   4   20.74    1.25
  -6  -6  -4   18.63    1.29
  -6  -6   4   19.91    1.13
  -6   6  -4   19.41    1.23
   6  -6  -4   21.86    1.26
  -7  -6  -4    2.58    0.55
  -7  -6  -4    2.12    0.41
   7  -6  -4    1.82    0.44
  -7  -6   4    2.66    0.45
   7   6   4    2.05    0.43
   8   6  -4    2.70    0.48
  -8  -6  -4    1.95    0.46
   8  -6  -4    2.23    0.46
  -8  -6   4    3.34    0.48
   8   6   4    3.43    0.54
   9   6  -4    1.79    0.40
   9  -6   4    2.62    0.48
   9  -6  -4    2.57    0.43
  -9  -6   4    2.28    0.40
   9   6   4    1.55    0.38
  10  -6   4   10.66    0.74
  10   6  -4    9.28    0.70
  10  -6  -4   10.93    0.70
  10   6   4    9.90    0.73
 -10  -6   4   10.21    0.66
   0   7   4   -0.12    0.14
   0   7   4   -0.06    0.15
   0   7  -4   -0.11    0.11
   0   7   4    0.05    0.16
  -1   7   4    0.84    0.20
  -1   7   4    0.68    0.21
  -1   7   4    0.88    0.23
   1   7   4    1.06    0.23
  -1   7  -4    0.99    0.22
   1   7   4    0.90    0.21
  -2   7   4   31.44    1.35
  -2   7   4   30.22    1.30
  -2   7   4   28.81    1.29
  -2   7  -4   31.39    1.33
   2   7   4   30.51    1.33
   2   7   4   31.30    1.30
  -3   7   4    4.48    0.44
  -3   7   4    4.39    0.43
   3   7   4    4.75    0.43
  -3   7  -4    4.55    0.43
  -4   7   4    8.90    0.61
  -4   7   4    9.50    0.61
  -4   7  -4    9.18    0.62
   4   7   4    8.83    0.61
   5  -7   4    6.66    0.72
  -5  -7  -4    9.00    0.89
  -5  -7  -4    6.10    0.62
   5  -7   4    7.26    0.78
   5  -7  -4    7.36    0.76
  -5  -7   4    6.94    0.64
   6  -7   4    0.63    0.35
  -6  -7  -4    0.09    0.37
  -6  -7  -4    0.24    0.29
   6  -7  -4    0.11    0.32
  -6  -7   4    0.49    0.29
   7  -7   4   13.58    1.09
  -7  -7  -4   14.10    1.11
  -7  -7  -4   16.52    1.01
  -7  -7   4   16.82    1.04
   7  -7  -4   16.21    1.08
  -8  -7  -4    2.64    0.52
   8  -7   4    1.82    0.44
  -8  -7  -4    1.40    0.36
   8  -7  -4    1.73    0.40
  -8  -7   4    2.11    0.42
   9  -7   4    0.10    0.27
   9   7   4    0.18    0.24
  -9  -7   4    0.43    0.28
   9  -7  -4   -0.17    0.25
   0   8   4   16.36    0.86
   0   8   4   17.96    0.86
   0   8   4   17.83    0.89
  -1   8   4    0.10    0.19
  -1   8  -4   -0.17    0.16
   1   8   4    0.38    0.21
   1   8   4    0.14    0.17
  -2   8   4    8.01    0.57
  -2   8   4    7.30    0.55
   2   8   4    7.57    0.54
  -2   8  -4    8.68    0.55
  -3   8   4    2.05    0.33
  -3   8   4    2.06    0.34
   3   8   4    1.94    0.32
  -3   8  -4    1.97    0.31
   4  -8   4    1.55    0.45
  -4  -8  -4    2.10    0.43
   4  -8   4    0.99    0.38
  -4  -8  -4    1.16    0.42
   4  -8  -4    0.85    0.39
  -4  -8   4    1.05    0.31
  -5  -8  -4   -0.07    0.36
   5  -8   4    0.59    0.36
  -5  -8  -4   -0.20    0.27
   5  -8   4    0.23    0.31
   5  -8  -4    0.34    0.35
  -5  -8   4    0.23    0.29
  -6  -8  -4    0.80    0.44
   6  -8   4    1.55    0.43
  -6  -8  -4    1.20    0.35
   6  -8  -4    1.28    0.40
  -6  -8   4    1.78    0.41
  -7  -8  -4    3.14    0.56
   7  -8   4    2.68    0.48
  -7  -8  -4    2.57    0.44
  -7  -8   4    2.59    0.45
   7  -8  -4    2.86    0.49
  -8  -8  -4    3.62    0.49
  -8  -8  -4    4.16    0.55
   8  -8   4    4.16    0.60
  -8  -8   4    3.80    0.47
   8  -8  -4    3.40    0.52
   9  -8   4    0.25    0.28
   9  -8  -4   -0.01    0.22
  -9  -8   4    0.45    0.25
   0  -9  -4    0.03    0.38
   0   9   4   -0.08    0.18
  -1  -9  -4    1.75    0.47
  -1   9   4    1.15    0.27
  -1   9   4    1.24    0.30
  -1  -9  -4    1.31    0.37
   1   9   4    1.08    0.27
   1  -9  -4    1.10    0.42
   1   9   4    1.22    0.29
   2  -9   4   11.03    0.94
  -2  -9  -4   11.82    0.85
  -2   9   4   11.83    0.75
  -2  -9  -4   13.53    1.02
   2  -9   4   11.60    0.91
   2  -9  -4   10.94    0.82
   2  -9  -4   12.57    0.96
  -2   9  -4   12.04    0.73
   2   9   4   11.69    0.73
   3  -9   4    0.30    0.30
  -3  -9  -4   -0.24    0.26
   3  -9   4    0.65    0.36
  -3  -9  -4   -0.19    0.35
  -3  -9   4    0.16    0.29
   3  -9  -4   -0.08    0.32
   4  -9   4   13.02    1.03
   4  -9   4   11.87    1.00
  -4  -9  -4   13.01    0.94
  -4  -9  -4   13.27    1.09
  -4  -9   4   14.16    0.93
   4  -9  -4   14.39    1.05
   5  -9   4    2.06    0.50
   5  -9   4    2.92    0.54
  -5  -9  -4    1.42    0.48
  -5  -9  -4    1.68    0.38
  -5  -9   4    2.08    0.41
   5  -9  -4    1.85    0.49
   6  -9   4    7.19    0.78
  -6  -9  -4    6.82    0.80
  -6  -9  -4    8.74    0.76
  -6  -9   4    8.12    0.75
   6  -9  -4    8.75    0.87
   7  -9   4   -0.15    0.31
  -7  -9  -4    0.52    0.37
  -7  -9  -4   -0.06    0.26
  -7  -9   4    0.23    0.29
   7  -9  -4    0.13    0.28
  -8  -9  -4    9.14    0.74
   8  -9   4   10.63    0.81
  -8  -9  -4    9.02    0.76
   8  -9  -4   10.40    0.77
  -8  -9   4   11.24    0.75
   0 -10  -4   12.24    1.03
   0 -10  -4   11.92    0.88
  -1 -10  -4   10.72    1.02
  -1 -10  -4   13.49    0.92
   1 -10  -4   12.43    1.01
   1 -10  -4   13.09    0.92
   2 -10   4    1.53    0.49
   2 -10   4    0.73    0.34
  -2 -10  -4    1.04    0.48
  -2 -10  -4    2.03    0.44
   2 -10  -4    1.53    0.49
   3 -10   4    2.95    0.54
   3 -10   4    1.97    0.51
  -3 -10  -4    2.88    0.48
  -3 -10  -4    1.51    0.48
  -3 -10   4    3.43    0.50
   3 -10  -4    2.08    0.51
  -4 -10  -4    2.51    0.49
   4 -10   4    1.76    0.49
  -4 -10  -4    1.70    0.50
   4 -10  -4    2.28    0.53
  -4 -10   4    1.65    0.39
   5 -10   4    0.28    0.35
  -5 -10  -4    0.20    0.35
  -5 -10  -4   -0.04    0.28
  -5 -10   4    0.04    0.27
   5 -10  -4    0.19    0.35
  -6 -10  -4   19.41    1.24
  -6 -10  -4   16.93    1.11
   6 -10   4   20.72    1.27
  -6 -10   4   19.13    1.12
   6 -10  -4   17.43    1.18
  -7 -10  -4    0.64    0.31
   7 -10   4    0.42    0.33
  -7 -10  -4    0.44    0.33
  -7 -10   4    0.70    0.31
   7 -10  -4    0.58    0.33
   8 -10   4   -0.02    0.23
  -8 -10  -4   -0.21    0.25
  -8 -10  -4   -0.02    0.22
   8 -10  -4    0.02    0.20
  -8 -10   4    0.17    0.22
   0 -11  -4    0.02    0.39
   0 -11  -4   -0.23    0.27
  -1 -11  -4   10.66    0.83
  -1 -11  -4   10.16    0.94
   1 -11  -4    8.39    0.91
   1 -11  -4    8.87    0.80
  -2 -11  -4    2.83    0.56
  -2 -11  -4    3.52    0.51
   2 -11   4    4.19    0.65
   2 -11  -4    2.81    0.57
   3 -11   4    4.44    0.67
  -3 -11  -4    4.36    0.58
  -3 -11  -4    2.60    0.55
   3 -11  -4    4.34    0.65
  -3 -11   4    4.76    0.56
  -4 -11  -4   16.55    1.05
   4 -11   4   18.10    1.19
  -4 -11  -4   14.20    1.14
  -4 -11   4   16.31    1.03
   4 -11  -4   15.34    1.16
  -5 -11  -4   -0.01    0.35
  -5 -11  -4   -0.19    0.27
   5 -11   4   -0.21    0.34
   5 -11  -4    0.36    0.35
  -5 -11   4   -0.28    0.26
   6 -11   4    0.00    0.33
  -6 -11  -4   -0.09    0.30
  -6 -11  -4    0.33    0.30
  -6 -11   4    0.65    0.31
   6 -11  -4    0.72    0.35
  -7 -11  -4    1.05    0.28
   7 -11   4    1.04    0.32
  -7 -11  -4    1.08    0.30
  -7 -11   4    1.11    0.29
   7 -11  -4    1.41    0.34
   0 -12  -4    7.97    0.73
   0 -12  -4    8.29    0.90
  -1 -12  -4    2.64    0.53
  -1 -12  -4    3.65    0.52
   1 -12  -4    3.26    0.57
   1 -12  -4    2.11    0.42
  -2 -12  -4    1.40    0.37
  -2 -12  -4    1.24    0.43
   2 -12  -4    0.50    0.40
   3 -12   4    1.33    0.45
  -3 -12  -4    0.52    0.35
  -3 -12  -4    0.05    0.37
   3 -12  -4    0.20    0.38
  -4 -12  -4   -0.13    0.26
  -4 -12  -4    0.59    0.38
   4 -12   4    0.23    0.37
  -4 -12   4    0.10    0.27
   4 -12  -4    0.24    0.34
   5 -12   4    3.78    0.54
  -5 -12  -4    4.85    0.54
  -5 -12  -4    3.04    0.48
  -5 -12   4    3.76    0.44
   5 -12  -4    3.42    0.50
  -6 -12  -4    1.11    0.28
   6 -12   4    0.66    0.31
  -6 -12  -4    1.49    0.32
  -6 -12   4    1.12    0.28
   6 -12  -4    0.59    0.27
   0 -13  -4   -0.38    0.24
   0 -13  -4    0.18    0.38
  -1 -13  -4    2.24    0.41
  -1 -13  -4    1.73    0.48
   1 -13  -4    2.44    0.50
  -2 -13  -4    0.81    0.39
  -2 -13  -4    0.57    0.32
   2 -13  -4    0.56    0.38
  -3 -13  -4    7.80    0.77
  -3 -13  -4   10.07    0.74
   3 -13  -4   10.32    0.85
  -4 -13  -4    5.85    0.58
  -4 -13  -4    6.39    0.57
   4 -13  -4    5.15    0.57
   0 -14  -4    1.64    0.41
  -1 -14  -4    3.39    0.41
  -1 -14  -4    2.87    0.47
   1 -14  -4    3.96    0.51
  -2 -14  -4    1.30    0.30
  -2 -14  -4    0.99    0.34
   2 -14  -4    1.34    0.35
   0   0  -5   -0.06    0.08
   0   0   5   -0.02    0.09
   0   0   5   -0.04    0.08
   0   0   5    0.01    0.09
   0   0  -5    0.00    0.10
   1   0   5   -0.02    0.08
   1   0   5    0.13    0.09
  -1   0   5   -0.12    0.10
   1   0   5   -0.06    0.11
  -1   0   5   -0.06    0.07
  -1   0   5   -0.02    0.10
  -1   0  -5    0.04    0.11
  -1   0  -5   -0.06    0.10
  -1   0   5   -0.07    0.10
   1   0  -5   -0.10    0.10
  -2   0   5   -0.18    0.05
  -2   0  -5   -0.08    0.11
  -2   0   5   -0.16    0.09
   2   0   5   -0.12    0.08
   2   0   5   -0.03    0.08
  -2   0  -5   -0.12    0.09
   2   0  -5   -0.19    0.11
  -2   0   5   -0.19    0.08
  -2   0   5   -0.26    0.11
  -2   0   5   -0.20    0.11
   2   0   5    0.01    0.12
  -2   0  -5   -0.18    0.12
  -3   0  -5   -0.04    0.10
  -3   0  -5    0.20    0.14
  -3   0   5    0.00    0.07
   3   0   5    0.11    0.13
   3   0  -5    0.01    0.11
  -3   0   5   -0.09    0.11
  -3   0   5   -0.07    0.11
  -3   0   5    0.00    0.12
  -3   0  -5    0.02    0.12
  -3   0   5    0.02    0.10
  -4   0  -5   -0.04    0.12
  -4   0  -5    0.10    0.13
  -4   0   5    0.16    0.14
  -4   0   5    0.23    0.14
   4   0  -5    0.08    0.13
  -4   0  -5    0.08    0.14
   4   0   5   -0.03    0.12
  -4   0   5   -0.03    0.12
  -4   0   5    0.02    0.09
  -5   0   5   -0.13    0.13
  -5   0  -5    0.03    0.11
   5   0  -5    0.07    0.14
   5   0   5   -0.08    0.13
  -5   0   5   -0.18    0.12
  -5   0  -5   -0.04    0.14
  -5   0  -5    0.15    0.15
  -6   0   5    0.24    0.17
  -6   0  -5   -0.08    0.15
   6   0  -5   -0.08    0.15
   6   0   5   -0.01    0.14
  -6   0  -5    0.13    0.19
  -7   0   5    0.20    0.21
   7   0  -5    0.04    0.16
   7   0  -5   -0.16    0.25
   7   0   5   -0.10    0.15
  -7   0  -5    0.05    0.19
  -7   0  -5    0.02    0.16
   7   0   5   -0.10    0.28
   8   0   5    0.06    0.31
   8   0  -5   -0.11    0.25
   9   0  -5    0.26    0.30
   9   0   5    0.29    0.33
  10   0   5    0.23    0.32
  10   0  -5   -0.24    0.28
  11   0  -5    0.19    0.22
  11   0   5    0.09    0.23
   0  -1  -5   -0.28    0.08
   0  -1   5   -0.06    0.08
   0  -1  -5   -0.32    0.11
   0  -1   5   -0.14    0.07
   0   1   5   -0.13    0.11
   0   1   5   -0.03    0.11
   0   1  -5   -0.08    0.07
   0   1   5    0.23    0.11
  -1   1   5  132.71    4.61
  -1   1   5  138.02    4.65
   1  -1   5  127.10    6.10
  -1   1   5  139.20    6.15
   1  -1   5  132.76    4.58
  -1   1   5  136.86    4.63
   1  -1   5  129.18    4.58
  -1  -1  -5  137.85    4.85
  -1  -1   5  141.85    4.63
   1   1   5  124.95    6.13
   1   1   5  131.85    4.61
  -1  -1   5  134.84    4.58
  -1   1  -5  136.38    4.84
   1  -1  -5  134.19    6.13
  -1   1  -5  131.32    4.58
  -1  -1   5  131.22    4.62
   1   1   5  142.40    4.63
  -1   1  -5  132.11    6.13
  -2  -1  -5  215.98    9.76
   2   1  -5  214.32    9.78
  -2   1   5  207.93    7.40
   2  -1   5  214.46    7.32
  -2   1   5  203.26    7.68
  -2   1   5  215.10    7.36
   2  -1   5  205.05    7.30
  -2   1   5  225.21    7.38
   2  -1   5  213.19    9.76
  -2   1   5  201.97    9.79
  -2  -1  -5  222.19    7.73
  -2  -1   5  211.76    7.34
   2   1   5  219.52    9.79
  -2   1  -5  216.01    9.79
  -2  -1   5  217.59    7.37
  -2   1  -5  226.73    7.72
   2  -1  -5  196.63    9.77
  -2   1  -5  222.61    7.34
  -2  -1   5  217.87    7.39
   2   1   5  223.43    7.37
   3  -1   5   15.05    0.75
  -3   1   5   14.32    0.62
  -3  -1  -5   14.06    0.71
  -3   1   5   13.10    0.62
  -3   1   5   13.79    0.76
  -3   1   5   13.35    0.59
   3   1  -5   14.55    0.76
  -3  -1  -5   13.39    0.61
  -3   1   5   14.34    0.61
  -3  -1  -5   14.21    0.65
  -3  -1   5   14.64    0.61
   3  -1  -5   15.10    0.76
  -3   1  -5   12.39    0.58
  -3  -1   5   13.74    0.61
  -3   1  -5   14.25    0.65
  -3  -1   5   13.85    0.62
   3   1   5   14.97    0.76
  -3   1  -5   15.55    0.77
  -4   1   5   40.38    1.58
  -4   1   5   40.91    1.60
  -4  -1  -5   40.12    1.66
   4   1  -5   41.83    2.04
   4  -1   5   42.83    2.02
  -4   1   5   42.91    1.60
  -4   1   5   45.94    2.04
  -4  -1  -5   42.35    1.59
  -4   1  -5   41.36    1.57
   4   1   5   40.41    2.03
  -4   1  -5   39.04    1.65
  -4  -1   5   40.55    1.59
  -4   1  -5   42.40    2.04
   4  -1  -5   44.91    2.04
  -4  -1   5   42.13    1.58
  -5  -1  -5   12.11    0.62
   5   1  -5   11.89    0.74
  -5  -1  -5   11.65    0.63
   5  -1   5   12.03    0.69
  -5   1   5   13.25    0.64
  -5   1   5   12.65    0.64
  -5   1   5   12.17    0.62
  -5   1   5   11.73    0.68
  -5   1  -5   11.36    0.70
  -5   1  -5   12.24    0.64
   5   1   5   11.82    0.73
  -5  -1   5   11.41    0.62
   5  -1  -5   12.31    0.71
  -5  -1   5   11.54    0.61
  -5   1  -5   12.59    0.62
  -6  -1  -5    0.50    0.22
  -6  -1  -5    0.62    0.21
  -6   1   5    0.81    0.21
   6   1  -5    0.36    0.18
   6  -1   5    0.41    0.16
  -6   1   5    1.00    0.24
  -6   1  -5    0.62    0.22
   6  -1  -5    0.30    0.17
  -6   1  -5    0.45    0.21
  -6  -1   5    0.65    0.23
   6   1   5    0.24    0.19
  -6   1  -5    0.34    0.15
   7   1  -5    4.73    0.60
   7  -1   5    6.50    0.73
  -7  -1  -5    5.57    0.53
  -7   1   5    5.79    0.54
  -7  -1  -5    6.52    0.53
   7   1  -5    6.74    0.57
   7  -1  -5    6.03    0.69
  -7   1  -5    6.26    0.50
  -7  -1   5    7.09    0.53
   7   1   5    6.84    0.71
  -7   1  -5    5.96    0.57
   7  -1  -5    5.82    0.47
  -7  -1   5    5.68    0.61
   7   1   5    6.46    0.54
   8  -1   5    2.06    0.49
   8   1  -5    1.29    0.39
  -8  -1   5    1.90    0.41
   8  -1  -5    1.15    0.39
   8   1   5    1.90    0.47
   9   1  -5    3.87    0.60
   9  -1   5    2.94    0.55
   9   1   5    3.63    0.61
   9  -1  -5    3.21    0.57
  10  -1   5    0.09    0.31
  10   1  -5    0.10    0.29
  10   1   5   -0.25    0.28
  10  -1  -5   -0.15    0.29
  11   1  -5   12.67    0.86
  11   1   5   13.15    0.88
   0   2   5  243.92    7.97
   0  -2   5  228.96    7.89
   0   2   5  222.56   10.54
   0   2   5  234.87    7.94
   0   2  -5  227.74    8.27
  -1  -2  -5  945.41   32.70
  -1   2   5  937.12   31.18
  -1   2   5  912.04   31.27
  -1   2   5  911.26   31.17
  -1   2   5  871.51   41.58
   1   2   5  919.72   31.17
   1   2   5  838.65   41.55
  -1   2  -5  876.23   31.14
   1   2   5  965.57   31.26
  -1  -2   5  909.18   31.16
  -1   2  -5 1000.00   32.71
   1  -2  -5  927.24   41.53
  -2  -2  -5   53.80    1.93
  -2   2   5   53.19    1.84
  -2   2   5   55.49    2.41
  -2   2   5   50.24    1.85
  -2   2   5   51.63    1.83
  -2   2  -5   49.39    2.37
   2   2   5   43.14    2.36
   2  -2  -5   49.29    2.34
  -2   2  -5   51.30    1.78
  -2   2  -5   53.16    1.91
   2   2   5   48.52    1.82
  -2  -2   5   46.93    1.79
  -2  -2   5   52.62    1.83
  -3  -2  -5   42.72    1.62
  -3   2   5   40.28    1.54
  -3   2   5   41.16    1.56
  -3   2   5   43.05    1.55
  -3   2   5   40.85    1.58
  -3   2   5   42.48    2.01
   3   2   5   39.00    1.98
  -3   2  -5   40.35    1.51
  -3  -2   5   41.84    1.55
  -3   2  -5   40.48    1.61
   3  -2  -5   41.70    1.95
  -3   2  -5   42.07    2.00
  -3  -2   5   41.74    1.52
  -4   2   5    0.05    0.14
   4   2  -5    0.01    0.12
  -4   2   5    0.07    0.14
  -4   2   5    0.24    0.13
  -4  -2  -5    0.02    0.13
  -4   2   5    0.22    0.16
  -4   2   5    0.02    0.13
  -4   2  -5    0.00    0.13
  -4   2  -5    0.05    0.13
   4  -2  -5    0.12    0.12
  -4   2  -5    0.13    0.14
  -4  -2   5   -0.04    0.14
   4   2   5   -0.01    0.13
  -5   2   5   11.28    0.62
   5   2  -5   12.28    0.73
  -5   2   5   10.95    0.70
  -5  -2  -5   11.66    0.65
  -5   2   5   11.84    0.61
  -5   2   5   11.80    0.62
  -5  -2   5   11.26    0.60
  -5   2  -5   10.90    0.62
  -5   2  -5   11.83    0.60
  -5   2  -5   11.34    0.71
   5   2   5   12.18    0.73
   5  -2  -5   11.20    0.64
   6   2  -5   11.46    0.75
  -6  -2  -5   11.01    0.64
  -6   2   5   10.77    0.67
  -6   2   5   10.55    0.64
  -6   2   5   10.44    0.60
  -6   2  -5   10.16    0.64
  -6   2  -5   10.62    0.69
  -6   2  -5   10.33    0.62
   6   2   5   10.44    0.72
  -6  -2   5   11.17    0.65
  -7  -2  -5    4.49    0.63
   7   2  -5    5.00    0.50
   7  -2   5    4.75    0.61
   7   2  -5    4.96    0.62
  -7   2  -5    4.51    0.49
   7   2   5    5.23    0.51
  -7   2  -5    5.71    0.51
  -7  -2   5    4.76    0.49
   7   2   5    4.62    0.59
  -7  -2   5    3.95    0.50
   7  -2  -5    4.84    0.66
   8  -2   5    3.52    0.63
   8   2  -5    2.62    0.53
  -8  -2   5    3.02    0.46
   8  -2  -5    2.70    0.52
   8   2   5    2.16    0.49
   9   2  -5    3.32    0.57
  -9  -2   5    3.79    0.49
   9   2   5    3.57    0.58
   9  -2  -5    3.09    0.56
  10   2  -5   -0.26    0.24
  10   2   5   -0.22    0.29
  11   2  -5   -0.16    0.20
  11   2   5    0.04    0.22
   0   3  -5    0.05    0.05
   0   3   5    0.12    0.13
   0   3  -5   -0.15    0.07
   0   3   5    0.01    0.10
  -1   3   5  110.71    5.53
  -1   3   5  116.83    4.22
  -1   3   5  128.68    4.21
   1   3  -5  116.31    4.32
  -1   3   5  127.30    4.21
   1   3   5  114.85    4.21
   1   3   5  127.60    4.20
  -1   3  -5  125.83    4.38
  -1   3  -5  117.14    4.13
  -2   3   5   92.02    4.48
  -2   3   5   94.94    3.42
  -2   3   5  101.83    3.41
  -2   3   5   95.99    3.40
  -2  -3  -5  101.93    3.57
  -2   3  -5   98.66    3.34
  -2   3  -5   94.87    3.54
   2   3   5   91.20    3.40
  -3   3   5    3.07    0.35
  -3   3   5    4.24    0.32
  -3  -3  -5    3.88    0.31
  -3   3   5    4.67    0.32
  -3   3   5    4.11    0.30
  -3   3   5    4.38    0.32
  -3   3  -5    3.94    0.25
  -3  -3   5    4.44    0.29
  -3   3  -5    3.65    0.33
  -3   3  -5    4.04    0.31
  -4   3   5   72.28    2.62
  -4   3   5   69.13    3.41
  -4   3   5   73.94    2.63
  -4  -3  -5   68.58    2.73
  -4   3   5   70.03    2.59
  -4   3   5   73.48    2.71
  -4  -3   5   72.35    2.60
   4   3   5   69.83    3.38
  -4   3  -5   71.64    2.73
  -4   3  -5   72.09    2.58
  -5   3   5   31.17    1.23
  -5   3   5   30.56    1.28
  -5  -3  -5   29.55    1.30
  -5   3   5   28.58    1.25
  -5   3   5   28.96    1.57
  -5   3  -5   29.98    1.57
  -5   3  -5   30.13    1.22
  -5  -3   5   30.36    1.25
   5   3   5   30.43    1.57
  -5   3  -5   29.92    1.30
   6   3  -5    0.73    0.23
  -6  -3  -5    0.61    0.22
  -6   3   5    0.87    0.26
  -6   3   5    0.76    0.22
  -6  -3   5    0.64    0.22
   6   3   5    1.16    0.27
  -6   3  -5    0.65    0.23
  -6   3  -5    1.25    0.26
  -6   3  -5    0.83    0.26
   7   3  -5   10.63    0.74
  -7  -3  -5    9.21    0.85
   7   3  -5    9.37    0.84
   7   3   5    8.43    0.83
  -7  -3   5    8.48    0.75
  -7   3  -5    9.04    0.67
   7   3   5    9.79    0.73
   8   3  -5    3.00    0.52
   8   3   5    2.51    0.50
  -8  -3   5    2.76    0.46
   9   3  -5    0.59    0.33
   9   3   5   -0.22    0.26
  -9  -3   5   -0.05    0.27
  10   3  -5    4.45    0.58
  10   3   5    5.18    0.60
   0   4   5    1.81    0.21
   0   4   5    1.99    0.22
   0   4  -5    1.88    0.17
  -1   4   5    0.25    0.14
  -1   4   5   -0.02    0.14
  -1   4   5    0.03    0.13
   1   4  -5    0.13    0.08
  -1   4  -5    0.08    0.10
   1   4   5    0.28    0.13
   1   4   5    0.00    0.13
  -1   4  -5   -0.08    0.07
  -2   4   5   39.41    1.50
  -2   4   5   39.37    1.51
  -2   4   5   37.40    1.48
   2   4   5   41.57    1.51
   2   4   5   39.29    1.48
  -2   4  -5   39.60    1.42
  -2   4  -5   37.36    1.53
  -3   4   5   29.94    1.23
  -3   4   5   33.79    1.61
  -3   4   5   30.90    1.29
  -3   4   5   31.67    1.27
  -3   4   5   31.23    1.26
   3   4   5   31.37    1.26
  -3   4  -5   30.10    1.18
  -3   4  -5   31.20    1.29
  -4   4   5   80.40    2.86
  -4   4   5   79.60    3.70
  -4   4   5   77.02    2.81
  -4  -4  -5   76.73    2.95
  -4   4   5   74.85    2.93
  -4   4   5   74.84    2.83
   4   4   5   75.37    2.84
  -4   4  -5   74.17    2.77
  -4   4  -5   77.57    3.67
  -4   4  -5   78.19    2.95
  -5   4   5    0.05    0.18
  -5  -4  -5    0.17    0.16
  -5   4   5   -0.21    0.13
  -5   4   5   -0.30    0.11
  -5   4   5    0.15    0.17
  -5   4  -5   -0.21    0.14
  -5   4  -5    0.33    0.16
  -5   4  -5    0.01    0.17
  -6   4   5    0.39    0.21
  -6   4   5    0.45    0.22
  -6   4  -5    0.12    0.21
  -6   4  -5    0.48    0.22
   6   4   5    0.45    0.26
   7   4  -5   26.31    1.62
  -7  -4  -5   27.31    1.58
  -7  -4   5   26.31    1.44
   7   4   5   27.34    1.65
   7   4   5   29.64    1.66
   8   4  -5    9.39    0.87
  -8  -4  -5   10.72    0.93
  -8  -4   5    9.25    0.80
   8   4   5    9.44    0.91
   9   4  -5    3.05    0.53
  -9  -4   5    2.93    0.45
   9   4   5    3.99    0.59
  10   4  -5    0.04    0.25
  10   4   5   -0.11    0.24
   0   5   5   -0.10    0.13
   0   5   5   -0.15    0.12
   0   5  -5    0.43    0.12
  -1   5   5    0.16    0.14
  -1   5   5    0.42    0.17
  -1   5   5    0.06    0.15
  -1   5  -5    0.08    0.11
   1   5   5   -0.11    0.12
   1   5   5   -0.09    0.12
  -2   5   5    0.04    0.14
  -2   5   5   -0.05    0.14
  -2   5   5   -0.03    0.15
  -2   5  -5   -0.05    0.13
   2   5   5   -0.15    0.12
   2   5   5   -0.05    0.14
  -3   5   5    7.22    0.46
  -3   5   5    7.50    0.48
  -3   5   5    8.25    0.48
  -3   5   5    7.67    0.47
   3   5   5    8.09    0.49
  -3   5  -5    7.37    0.46
  -4   5   5    4.88    0.47
  -4   5   5    4.73    0.43
  -4   5   5    4.48    0.40
  -4   5   5    4.18    0.38
  -4   5   5    4.82    0.40
  -4   5  -5    5.03    0.40
   4   5   5    5.08    0.41
  -5   5   5    0.04    0.19
  -5   5   5    0.22    0.19
  -5   5   5    0.09    0.19
  -5   5  -5    0.35    0.22
  -5   5  -5    0.14    0.20
  -6  -5  -5    9.32    0.90
  -6   5   5    8.59    0.67
  -6   5  -5    7.93    0.65
   6   5   5    6.62    0.72
  -6  -5   5    7.67    0.66
  -7  -5  -5   10.04    0.95
   7   5  -5    8.77    0.82
   7   5   5    9.78    0.85
  -7  -5   5    8.29    0.78
   8   5  -5    7.20    0.76
  -8  -5  -5    7.26    0.81
   8   5   5    5.50    0.69
   8  -5  -5    6.84    0.71
  -8  -5   5    7.38    0.73
   9   5  -5    0.40    0.30
  -9  -5   5    0.19    0.28
   9  -5  -5    0.02    0.26
   9   5   5    0.16    0.28
  10   5  -5    0.06    0.23
  10   5   5    0.08    0.24
   0   6   5   85.97    3.12
   0   6   5   84.60    3.09
   0   6   5   85.18    3.12
   0   6  -5   84.85    3.17
  -1   6   5   -0.12    0.14
  -1   6   5    0.51    0.17
  -1   6   5    0.43    0.18
  -1   6  -5    0.68    0.16
   1   6   5    0.26    0.16
   1   6   5    0.52    0.17
  -2   6   5    8.62    0.51
  -2   6   5    9.35    0.54
  -2   6   5    9.74    0.55
   2   6   5    8.99    0.54
   2   6   5    8.74    0.52
  -2   6  -5    9.29    0.52
  -3   6   5   33.47    1.40
  -3   6   5   32.86    1.44
  -3   6   5   34.81    1.42
  -3   6   5   32.80    1.37
   3   6   5   33.17    1.39
   3   6   5   35.00    1.43
  -3   6  -5   34.81    1.44
  -4   6   5   25.84    1.18
  -4   6   5   24.76    1.15
  -4   6  -5   25.28    1.17
  -5   6   5    2.03    0.38
  -5   6   5    2.07    0.34
  -5   6   5    2.67    0.38
  -5   6  -5    2.19    0.33
  -6   6   5    2.21    0.40
   6  -6   5    4.03    0.55
  -6  -6  -5    2.48    0.43
  -6  -6  -5    2.36    0.55
  -6   6  -5    2.90    0.43
   6  -6  -5    3.07    0.51
  -6  -6   5    3.05    0.46
  -7  -6  -5    3.18    0.59
  -7  -6  -5    2.39    0.46
   7  -6  -5    2.12    0.46
   7   6   5    2.46    0.48
  -7  -6   5    2.58    0.47
   8   6  -5    5.49    0.65
  -8  -6  -5    3.60    0.57
   8  -6  -5    3.86    0.55
   8   6   5    4.44    0.61
  -8  -6   5    3.74    0.50
   9  -6   5    6.35    0.67
   9   6  -5    5.98    0.63
  -9  -6   5    5.01    0.55
   9  -6  -5    3.61    0.49
   9   6   5    5.06    0.60
  10  -6   5    0.46    0.25
  10   6  -5    0.06    0.19
  10   6   5    0.27    0.22
   0   7   5    0.21    0.16
   0   7   5    0.09    0.17
   0   7   5    0.22    0.18
  -1   7   5   49.77    1.96
  -1   7   5   51.77    1.94
  -1   7   5   48.97    1.96
   1   7   5   48.78    1.94
   1   7   5   48.92    1.97
  -1   7  -5   50.93    1.98
  -2   7   5   25.98    1.17
  -2   7   5   27.68    1.23
  -2   7   5   26.20    1.15
  -2   7   5   27.36    1.19
   2   7   5   26.65    1.17
  -2   7  -5   27.08    1.19
   2   7   5   27.02    1.20
  -3   7   5    5.32    0.45
  -3   7   5    5.22    0.49
  -3   7  -5    5.90    0.46
   3   7   5    5.06    0.47
  -4   7   5    0.14    0.19
  -4   7   5   -0.24    0.17
  -4   7  -5    0.30    0.21
   4   7   5    0.07    0.18
  -5  -7  -5   33.66    1.76
   5  -7   5   31.31    1.74
   5  -7   5   30.11    1.69
  -5  -7  -5   30.64    1.59
   5  -7  -5   29.60    1.64
  -5  -7   5   31.24    1.55
  -6  -7  -5    1.45    0.50
   6  -7   5    1.19    0.40
  -6  -7  -5    1.11    0.36
  -6  -7   5    1.72    0.40
   6  -7  -5    1.84    0.45
  -7  -7  -5    6.87    0.80
   7  -7   5    5.16    0.66
  -7  -7  -5    4.11    0.52
   7  -7  -5    6.27    0.72
  -7  -7   5    6.39    0.66
   8  -7   5    2.29    0.47
  -8  -7  -5    2.09    0.49
   8   7   5    1.28    0.35
   8  -7  -5    0.78    0.35
  -8  -7   5    1.90    0.40
   9  -7   5    2.98    0.47
  -9  -7   5    2.03    0.39
   9  -7  -5    2.35    0.40
   9   7   5    2.95    0.43
   0   8   5   25.11    1.14
   0   8   5   25.99    1.17
  -1   8   5    0.59    0.24
  -1   8   5    0.44    0.19
   1   8   5    0.59    0.23
   1   8   5    0.62    0.22
  -2   8   5    2.58    0.36
  -2   8   5    2.19    0.34
   2   8   5    2.35    0.35
  -2   8  -5    3.02    0.35
  -3  -8  -5   13.62    1.08
   3  -8   5   12.98    0.99
  -3   8   5   14.62    0.81
  -3   8   5   15.38    0.82
  -3  -8  -5   12.70    0.95
   3   8   5   15.18    0.82
  -3   8  -5   13.94    0.78
   4  -8   5    1.40    0.40
   4  -8   5    0.60    0.34
  -4  -8  -5    1.30    0.45
  -4  -8  -5    0.80    0.33
   4  -8  -5    0.82    0.36
  -4  -8   5    1.12    0.33
  -5  -8  -5    1.78    0.41
   5  -8   5    1.59    0.44
  -5  -8  -5    2.90    0.59
   5  -8   5    2.10    0.49
  -5  -8   5    2.58    0.44
   5  -8  -5    1.94    0.48
  -6  -8  -5   -0.04    0.27
  -6  -8  -5   -0.34    0.36
   6  -8   5    0.13    0.31
   6  -8   5   -0.42    0.25
   6  -8  -5   -0.37    0.29
  -6  -8   5   -0.19    0.25
  -7  -8  -5    6.84    0.77
  -7  -8  -5    6.07    0.64
   7  -8   5    6.00    0.70
   7  -8  -5    6.31    0.69
  -7  -8   5    5.16    0.56
  -8  -8  -5    6.05    0.59
   8  -8   5    6.04    0.66
  -8  -8  -5    5.66    0.65
  -8  -8   5    4.97    0.53
   8  -8  -5    5.93    0.64
   9  -8   5    4.13    0.49
  -9  -8   5    4.01    0.44
   9  -8  -5    2.40    0.37
   0  -9  -5   -0.28    0.33
   0   9   5   -0.21    0.19
   0  -9  -5    0.34    0.29
   0   9   5    0.16    0.21
   1  -9   5   35.03    2.00
  -1  -9  -5   38.84    1.87
  -1  -9  -5   38.42    2.04
  -1   9   5   39.17    1.68
   1   9   5   39.78    1.68
   1  -9  -5   38.81    2.04
   1  -9  -5   39.97    1.88
   1   9   5   41.11    1.67
  -2  -9  -5   24.83    1.52
   2  -9   5   25.32    1.49
  -2  -9  -5   26.56    1.38
   2  -9  -5   24.88    1.37
   2  -9  -5   25.62    1.50
  -3  -9  -5   16.06    1.17
  -3  -9  -5   17.74    1.08
   3  -9   5   15.86    1.12
   3  -9   5   15.81    1.11
  -3  -9   5   16.14    1.01
   3  -9  -5   16.51    1.16
  -4  -9  -5    0.11    0.31
  -4  -9  -5    0.06    0.38
   4  -9   5    0.19    0.32
   4  -9   5    0.40    0.36
   4  -9  -5   -0.02    0.36
  -4  -9   5    0.09    0.28
   5  -9   5    0.15    0.30
   5  -9   5   -0.12    0.32
  -5  -9  -5   -0.01    0.28
  -5  -9  -5    0.13    0.36
   5  -9  -5   -0.01    0.33
  -5  -9   5    0.03    0.28
  -6  -9  -5    0.83    0.32
   6  -9   5    0.79    0.38
  -6  -9  -5    0.94    0.41
   6  -9  -5    0.57    0.38
  -6  -9   5    0.45    0.31
   7  -9   5    5.30    0.65
  -7  -9  -5    6.79    0.74
  -7  -9  -5    5.54    0.59
  -7  -9   5    5.28    0.57
   7  -9  -5    4.64    0.62
  -8  -9  -5    1.94    0.37
  -8  -9  -5    2.29    0.40
   8  -9   5    2.35    0.42
  -8  -9   5    2.03    0.38
   8  -9  -5    2.03    0.39
   0 -10  -5    1.15    0.39
   0 -10  -5    1.30    0.43
  -1 -10  -5    1.18    0.38
  -1 -10  -5    1.71    0.48
   1 -10   5    0.75    0.34
   1 -10  -5    2.21    0.44
   1 -10  -5    1.18    0.46
  -2 -10  -5    2.56    0.46
  -2 -10  -5    2.95    0.57
   2 -10   5    2.41    0.46
   2 -10  -5    2.93    0.57
   2 -10  -5    3.20    0.49
   3 -10   5   -0.25    0.30
  -3 -10  -5    0.06    0.31
  -3 -10  -5   -0.44    0.33
   3 -10   5    0.02    0.37
   3 -10  -5   -0.14    0.36
  -3 -10   5    0.28    0.31
   4 -10   5    1.40    0.46
   4 -10   5    1.64    0.47
  -4 -10  -5    1.60    0.44
  -4 -10  -5    1.77    0.48
   4 -10  -5    1.26    0.46
  -4 -10   5    1.15    0.38
  -5 -10  -5   13.30    0.95
   5 -10   5   13.68    1.06
  -5 -10  -5   13.16    1.06
  -5 -10   5   12.91    0.92
   5 -10  -5   13.11    1.02
   6 -10   5    1.09    0.41
  -6 -10  -5   -0.12    0.35
  -6 -10  -5    0.77    0.33
  -6 -10   5    1.05    0.35
   6 -10  -5    0.44    0.34
   7 -10   5    3.36    0.52
  -7 -10  -5    2.60    0.40
  -7 -10  -5    2.95    0.46
   7 -10  -5    3.52    0.50
  -7 -10   5    3.00    0.44
   8 -10   5    0.32    0.28
  -8 -10  -5    0.05    0.27
  -8 -10   5    0.12    0.22
   8 -10  -5    0.04    0.20
   0 -11  -5   -0.12    0.38
   0 -11  -5   -0.07    0.29
  -1 -11  -5   -0.26    0.28
  -1 -11  -5    0.81    0.40
   1 -11  -5    0.12    0.38
   1 -11  -5    0.13    0.30
  -2 -11  -5    4.88    0.72
  -2 -11  -5    3.21    0.51
   2 -11  -5    2.58    0.44
   2 -11  -5    2.61    0.58
  -3 -11  -5    0.46    0.41
  -3 -11  -5    1.07    0.38
   3 -11  -5    0.58    0.43
   4 -11   5    4.36    0.62
  -4 -11  -5    3.15    0.56
  -4 -11  -5    3.58    0.54
  -4 -11   5    4.40    0.54
   4 -11  -5    4.10    0.64
  -5 -11  -5    0.74    0.32
  -5 -11  -5    1.25    0.43
   5 -11   5    1.50    0.43
   5 -11  -5    1.22    0.40
  -5 -11   5    1.48    0.36
  -6 -11  -5    0.17    0.29
   6 -11   5    0.32    0.33
  -6 -11  -5    0.26    0.32
   6 -11  -5    0.24    0.29
  -6 -11   5   -0.17    0.26
   7 -11   5    8.88    0.69
  -7 -11  -5    8.14    0.65
  -7 -11  -5    8.31    0.58
  -7 -11   5    7.65    0.60
   7 -11  -5    7.44    0.62
   0 -12  -5    9.86    0.81
   0 -12  -5   10.43    0.95
  -1 -12  -5    8.90    0.79
  -1 -12  -5    8.81    0.92
   1 -12  -5    9.56    0.92
   1 -12  -5    9.14    0.78
  -2 -12  -5    6.68    0.77
  -2 -12  -5    7.74    0.71
   2 -12  -5    7.27    0.80
  -3 -12  -5   12.92    1.03
  -3 -12  -5   12.21    0.91
   3 -12  -5   14.12    1.05
  -4 -12  -5    0.40    0.31
  -4 -12  -5   -0.18    0.32
  -4 -12   5    0.22    0.27
   4 -12  -5    0.03    0.34
  -5 -12  -5    1.00    0.38
   5 -12   5    1.69    0.44
  -5 -12  -5    0.90    0.34
   5 -12  -5    1.62    0.39
  -5 -12   5    0.89    0.31
  -6 -12  -5    2.66    0.38
  -6 -12  -5    2.91    0.40
   6 -12  -5    2.99    0.41
  -6 -12   5    3.19    0.37
   0 -13  -5    0.21    0.35
   0 -13  -5    0.16    0.27
  -1 -13  -5    3.90    0.48
  -1 -13  -5    4.25    0.60
   1 -13  -5    3.84    0.56
  -2 -13  -5    2.10    0.46
  -2 -13  -5    2.75    0.45
   2 -13  -5    1.87    0.44
  -3 -13  -5    2.32    0.41
  -3 -13  -5    2.31    0.45
   3 -13  -5    1.68    0.40
  -4 -13  -5    1.95    0.39
  -4 -13  -5    2.74    0.39
   4 -13  -5    1.98    0.38
   0 -14  -5    0.08    0.28
  -1 -14  -5    0.08    0.24
  -1 -14  -5   -0.32    0.25
   1 -14  -5    0.44    0.30
  -2 -14  -5    0.04    0.23
  -2 -14  -5    0.47    0.29
   2 -14  -5   -0.03    0.23
   0   0   6  101.05    3.59
   0   0   6  109.83    3.60
   0   0  -6  102.12    3.75
   0   0  -6   97.57    4.76
   0   0   6  101.54    3.56
   0   0   6  106.32    4.77
   1   0  -6   86.44    4.06
  -1   0  -6   91.85    3.22
  -1   0  -6   87.66    4.06
   1   0   6   87.56    3.05
   1   0   6   89.28    3.05
  -1   0   6   86.66    3.07
   1   0   6   90.54    4.06
  -1   0   6   90.71    3.08
  -1   0   6   83.94    3.03
  -1   0   6   85.22    4.05
   2   0   6   18.76    0.87
   2   0   6   15.94    0.64
  -2   0   6   15.17    0.63
  -2   0   6   17.31    0.70
  -2   0   6   15.75    0.69
  -2   0  -6   17.79    0.73
   2   0   6   17.60    0.65
  -2   0   6   16.14    0.66
  -2   0  -6   16.15    0.86
  -2   0   6   15.53    0.84
  -2   0  -6   17.28    0.66
   2   0  -6   17.59    0.87
   3   0  -6    0.48    0.15
  -3   0   6    0.92    0.17
  -3   0  -6    0.37    0.13
   3   0   6    0.72    0.16
  -3   0   6    0.62    0.16
   3   0   6    0.79    0.12
  -3   0  -6    0.65    0.15
  -3   0   6    0.70    0.15
  -3   0  -6    0.71    0.17
  -3   0   6    0.79    0.13
  -4   0   6   11.70    0.57
  -4   0  -6   11.18    0.60
   4   0  -6   11.59    0.70
  -4   0  -6   11.64    0.56
  -4   0   6   12.55    0.60
  -4   0  -6   11.38    0.66
  -4   0   6   11.95    0.61
  -4   0   6   11.64    0.58
   4   0   6   12.75    0.69
  -5   0   6    0.01    0.15
  -5   0   6    0.12    0.16
  -5   0  -6    0.33    0.18
  -5   0  -6    0.23    0.17
   5   0   6    0.15    0.14
  -5   0  -6    0.07    0.11
   5   0  -6    0.22    0.17
  -5   0   6    0.32    0.16
  -6   0   6   50.26    1.94
   6   0  -6   50.91    2.44
   6   0   6   48.27    2.41
  -6   0  -6   48.11    2.02
  -6   0  -6   47.25    1.92
  -6   0   6   48.09    1.93
  -7   0  -6    0.82    0.25
  -7   0   6    0.51    0.29
   7   0   6    0.38    0.19
   7   0  -6    0.15    0.19
  -7   0   6    0.45    0.23
   7   0   6    0.62    0.34
  -7   0  -6   -0.03    0.21
   7   0  -6    0.00    0.26
   8   0  -6    3.61    0.57
   8   0   6    2.87    0.52
   9   0  -6    1.14    0.42
   9   0   6    1.01    0.41
  10   0   6    0.30    0.32
  10   0  -6    0.29    0.32
  11   0  -6    1.04    0.29
   0  -1   6    0.01    0.09
   0   1   6   -0.01    0.13
   0   1   6    0.06    0.11
   0  -1  -6   -0.31    0.10
   0  -1   6    0.05    0.08
   0   1  -6    0.03    0.08
   0   1  -6    0.20    0.11
   0  -1  -6    0.02    0.10
   0   1   6   -0.14    0.11
   1  -1   6  295.57   13.37
  -1   1   6  287.05   10.05
   1   1  -6  286.87   13.40
   1  -1   6  289.77   10.02
  -1  -1  -6  314.24   10.57
   1  -1   6  288.88   10.04
  -1   1   6  301.04   10.11
  -1   1   6  316.48   10.09
  -1  -1   6  286.16   10.06
  -1  -1   6  321.34   10.09
  -1   1  -6  256.38   13.39
  -1  -1   6  284.70   10.01
   1   1   6  283.00   10.06
   1   1   6  276.51   13.40
   1  -1  -6  296.92   13.39
  -1   1  -6  312.11   10.55
   1   1   6  313.12   10.09
   2   1  -6  113.99    6.11
   2  -1   6  125.08    4.55
  -2   1   6  125.26    6.13
  -2   1   6  133.56    4.61
  -2  -1  -6  142.75    4.86
  -2   1   6  142.32    4.64
   2  -1   6  125.91    6.09
   2  -1   6  129.86    4.56
  -2  -1  -6  130.15    6.09
  -2   1   6  129.47    4.65
  -2  -1   6  129.35    4.64
   2   1   6  138.34    4.62
  -2   1  -6  142.11    4.85
  -2   1  -6  133.82    6.12
   2   1   6  125.35    4.60
   2  -1  -6  142.63    6.12
  -2  -1   6  130.80    4.59
  -2   1  -6  138.24    4.59
  -2  -1   6  140.12    4.63
   2   1   6  148.34    6.13
  -3   1   6    3.88    0.29
  -3   1   6    3.59    0.23
  -3  -1  -6    3.87    0.27
   3   1  -6    3.90    0.32
   3  -1   6    4.05    0.31
  -3  -1  -6    3.43    0.29
  -3   1   6    4.05    0.28
  -3   1   6    4.42    0.33
  -3   1   6    3.97    0.28
  -3   1  -6    3.77    0.33
  -3   1  -6    3.54    0.25
  -3  -1   6    3.93    0.28
   3  -1  -6    4.12    0.32
  -3   1  -6    3.47    0.29
  -3  -1   6    4.17    0.29
   3   1   6    4.26    0.33
  -3  -1   6    3.44    0.28
   3   1   6    4.24    0.26
  -4   1   6  131.73    6.34
  -4   1   6  139.74    4.87
  -4   1   6  136.34    4.83
   4   1  -6  142.27    6.37
  -4  -1  -6  136.20    4.83
  -4   1   6  134.95    4.83
  -4  -1  -6  133.54    5.06
   4  -1   6  141.84    6.34
   4   1   6  137.65    6.36
  -4  -1   6  140.01    4.87
  -4  -1   6  138.79    4.84
  -4   1  -6  135.58    5.06
  -4  -1   6  146.18    4.83
  -4   1  -6  140.65    4.81
   4  -1  -6  134.49    6.35
  -4   1  -6  129.85    6.35
  -5   1   6   14.46    0.71
  -5   1   6   13.84    0.78
   5   1  -6   16.08    0.87
  -5  -1  -6   14.45    0.71
  -5   1   6   15.17    0.73
  -5   1   6   14.31    0.73
  -5  -1  -6   14.47    0.75
   5  -1   6   13.79    0.79
  -5   1  -6   15.42    0.71
   5  -1  -6   14.61    0.83
  -5   1  -6   14.31    0.82
  -5   1  -6   13.98    0.74
   5   1   6   14.81    0.85
  -5  -1   6   13.96    0.70
  -5  -1   6   13.83    0.70
  -6   1   6    0.69    0.21
  -6  -1  -6    0.52    0.22
   6   1  -6    0.98    0.26
  -6  -1  -6    0.98    0.24
   6  -1   6    0.78    0.17
  -6   1   6    0.81    0.23
   6  -1  -6    0.68    0.20
   6   1   6    0.81    0.23
  -6   1  -6    0.78    0.18
  -6  -1   6    0.82    0.23
  -6   1  -6    0.70    0.21
  -6   1  -6    0.59    0.24
   7   1  -6    1.81    0.40
   7  -1   6    2.87    0.52
  -7   1   6    2.63    0.39
  -7  -1  -6    2.69    0.38
   7   1  -6    2.80    0.38
  -7  -1   6    2.44    0.42
   7  -1  -6    2.48    0.32
  -7   1  -6    2.83    0.39
  -7  -1   6    2.92    0.39
   7   1   6    3.07    0.53
   7   1   6    3.04    0.38
  -7   1  -6    3.39    0.40
   7  -1  -6    2.81    0.52
   8   1  -6   14.78    1.14
   8  -1   6   16.72    1.20
   8  -1  -6   16.26    1.16
   8   1   6   14.49    1.17
  -8  -1   6   15.30    1.00
   9  -1   6    2.36    0.53
   9   1  -6    2.29    0.49
   9  -1  -6    2.93    0.54
   9   1   6    1.46    0.42
  10  -1   6    3.30    0.53
  10   1  -6    3.68    0.55
  10   1   6    3.33    0.54
  10  -1  -6    2.67    0.49
  11   1  -6    1.70    0.31
  11   1   6    0.96    0.29
   0   2  -6   79.29    2.87
   0   2   6   80.43    2.81
   0  -2   6   78.51    2.74
   0  -2   6   77.63    2.74
   0   2   6   77.08    3.67
   0   2   6   82.96    2.80
  -1   2   6  166.73    5.64
  -1   2   6  161.34    5.67
  -1  -2  -6  178.29    5.93
  -1   2   6  177.18    5.67
  -1   2   6  150.76    7.49
  -1   2  -6  138.14    7.46
   1   2   6  167.62    5.66
  -1   2  -6  174.49    5.90
   1   2   6  138.21    7.46
   1  -2  -6  164.70    7.43
  -1  -2   6  163.41    5.62
  -1  -2   6  175.97    5.64
   1   2   6  171.31    5.65
  -2  -2  -6   99.29    3.54
  -2   2   6   96.11    3.38
  -2   2   6   99.70    3.37
  -2   2   6   94.60    3.40
  -2   2   6   99.87    4.46
  -2  -2   6   90.93    3.32
   2   2   6   99.19    3.36
  -2  -2   6   97.93    3.37
   2   2   6  101.31    4.44
   2  -2  -6   91.97    4.39
  -2   2  -6   90.11    4.43
  -2   2  -6   98.97    3.52
  -2  -2   6   92.21    3.37
   2   2   6   89.46    3.36
  -2   2  -6   95.85    3.31
  -3   2   6   13.42    0.59
  -3   2   6   13.25    0.61
  -3  -2  -6   13.09    0.63
  -3   2   6   12.94    0.62
  -3   2   6   12.67    0.74
  -3   2   6   12.43    0.60
  -3  -2   6   13.05    0.57
   3   2   6   12.89    0.58
  -3   2  -6   12.76    0.73
  -3   2  -6   12.74    0.55
   3  -2  -6   14.05    0.69
  -3  -2   6   12.92    0.60
  -3   2  -6   12.93    0.62
   3   2   6   13.77    0.73
  -4   2   6   32.99    1.32
   4   2  -6   31.00    1.65
  -4   2   6   31.73    1.66
  -4   2   6   33.61    1.31
  -4  -2  -6   32.63    1.37
  -4   2   6   32.83    1.32
   4  -2  -6   34.72    1.61
  -4   2  -6   35.09    1.28
  -4   2  -6   34.59    1.37
  -4   2  -6   33.65    1.66
  -4  -2   6   35.07    1.30
  -4  -2   6   33.85    1.32
   4   2   6   28.56    1.63
   5   2  -6    1.11    0.23
  -5   2   6    1.58    0.26
  -5   2   6    1.83    0.27
  -5   2   6    1.36    0.24
  -5  -2  -6    1.72    0.28
  -5   2   6    1.26    0.22
  -5   2  -6    1.41    0.25
  -5   2  -6    1.44    0.24
   5   2   6    1.46    0.26
  -5   2  -6    1.49    0.26
   5  -2  -6    1.22    0.19
  -5  -2   6    1.27    0.23
  -6   2   6   15.43    0.90
  -6   2   6   15.09    0.82
  -6   2   6   16.39    0.81
   6   2  -6   16.15    0.98
  -6   2  -6   16.26    0.79
  -6   2  -6   16.12    0.86
   6   2   6   16.85    0.98
  -6   2  -6   15.67    0.94
  -6  -2   6   16.17    0.84
   7   2  -6    4.42    0.47
   7   2  -6    4.41    0.60
  -7  -2  -6    3.43    0.56
   7   2   6    3.79    0.54
  -7   2  -6    3.87    0.49
  -7  -2   6    3.57    0.50
   7  -2  -6    4.52    0.60
   7   2   6    3.75    0.45
   8   2  -6   15.64    1.18
   8  -2  -6   18.60    1.24
   8   2   6   14.39    1.19
  -8  -2   6   17.73    1.08
   9   2  -6    0.23    0.29
   9   2   6   -0.02    0.29
   9  -2  -6   -0.40    0.31
  10   2  -6    6.97    0.72
  10   2   6    4.74    0.62
   0   3   6    0.21    0.13
   0   3  -6   -0.09    0.07
   0   3   6   -0.02    0.09
   0   3   6   -0.02    0.12
  -1   3   6    3.05    0.27
  -1   3   6    3.36    0.26
  -1   3   6    2.64    0.26
  -1   3   6    3.49    0.27
   1   3   6    2.88    0.23
   1   3   6    2.89    0.23
  -1   3  -6    2.94    0.23
  -2  -3  -6  374.44   13.30
  -2   3   6  370.40   12.74
  -2   3   6  381.93   12.69
  -2   3   6  363.32   16.88
  -2   3   6  361.80   12.69
  -2   3  -6  359.70   13.28
   2   3   6  360.45   12.71
   2   3   6  382.74   12.68
  -2   3  -6  377.70   12.61
  -3   3   6   73.81    2.73
  -3  -3  -6   72.74    2.85
  -3   3   6   77.19    3.59
  -3   3   6   77.67    2.82
  -3   3   6   76.76    2.75
  -3   3   6   70.35    2.71
  -3   3  -6   72.41    2.66
  -3  -3   6   72.29    2.68
  -3   3  -6   74.56    2.84
  -3   3  -6   82.75    3.55
   3   3   6   77.22    3.54
   3   3   6   74.58    2.73
  -4   3   6    4.25    0.37
  -4   3   6    4.71    0.41
  -4  -3  -6    3.98    0.37
  -4   3   6    4.08    0.33
  -4   3   6    4.33    0.35
  -4   3   6    4.03    0.36
   4   3   6    4.20    0.38
  -4   3  -6    4.21    0.29
  -4   3  -6    4.56    0.39
  -4   3  -6    3.69    0.35
  -4  -3   6    4.21    0.31
   4   3   6    4.44    0.34
  -5   3   6    0.17    0.17
  -5   3   6    0.09    0.16
  -5  -3  -6    0.21    0.19
  -5   3   6   -0.06    0.14
  -5   3   6    0.22    0.16
   5   3   6   -0.01    0.15
  -5   3  -6    0.11    0.17
  -5  -3   6    0.03    0.14
  -5   3  -6    0.25    0.17
  -5   3  -6    0.03    0.16
  -6  -3  -6    2.04    0.32
  -6   3   6    1.64    0.30
   6   3  -6    2.29    0.35
  -6   3   6    1.84    0.30
   6   3   6    1.85    0.32
  -6  -3   6    2.07    0.32
  -6   3  -6    1.65    0.29
  -6   3  -6    2.05    0.32
  -7  -3  -6    0.49    0.39
   7   3  -6    0.31    0.31
   7   3  -6    0.39    0.24
   7   3   6    0.23    0.24
  -7  -3   6    0.20    0.31
   7   3   6    0.51    0.32
  -7   3  -6    0.08    0.19
   8   3  -6   20.48    1.40
  -8  -3   6   22.74    1.26
   8   3   6   21.45    1.45
   9   3  -6    0.14    0.29
  -9  -3   6   -0.29    0.25
   9   3   6    0.24    0.32
  10   3  -6    0.33    0.29
  10   3   6    0.68    0.33
   0   4  -6  174.37    6.15
   0   4   6  166.02    5.93
   0   4   6  171.50    5.96
  -1   4   6    6.60    0.40
  -1   4   6    6.74    0.39
  -1   4   6    6.58    0.38
   1   4   6    6.31    0.39
   1   4   6    6.24    0.37
  -1   4  -6    6.24    0.34
  -2   4   6   44.29    2.11
  -2   4   6   41.57    1.64
  -2   4   6   43.38    1.66
  -2   4   6   44.03    1.64
   2   4   6   43.32    1.65
  -2   4  -6   44.26    1.69
   2   4   6   41.30    1.62
  -3   4   6   10.10    0.56
  -3   4   6   10.64    0.58
  -3   4   6   10.31    0.56
  -3   4   6    9.98    0.68
  -3   4   6   11.74    0.57
   3   4   6   10.83    0.56
  -3   4  -6   10.55    0.56
  -4   4   6   20.59    0.96
  -4   4   6   22.03    0.97
  -4   4   6   20.93    0.94
  -4   4   6   20.61    0.96
  -4  -4  -6   20.81    0.99
  -4   4   6   23.04    1.21
   4   4   6   21.13    0.96
  -4   4  -6   21.44    0.98
  -4   4  -6   21.89    1.17
  -5   4   6    0.41    0.18
  -5  -4  -6    0.34    0.22
  -5   4   6    0.63    0.22
  -5   4   6    0.25    0.20
  -5   4   6    0.33    0.21
   5   4   6    0.13    0.18
  -5   4  -6    0.48    0.20
  -5   4  -6    0.37    0.20
  -6   4   6   63.18    3.28
  -6   4   6   65.00    2.60
  -6  -4  -6   67.52    3.15
  -6  -4   6   62.91    2.92
  -6   4  -6   68.30    2.72
  -6   4  -6   70.66    3.30
   6   4   6   68.89    3.31
   7   4  -6   18.75    1.26
  -7  -4  -6   17.58    1.23
  -7  -4   6   19.07    1.13
   7   4   6   19.77    1.28
   8   4  -6   25.50    1.65
  -8  -4  -6   28.85    1.63
   8   4   6   27.05    1.70
  -8  -4   6   29.00    1.49
   9   4  -6    0.60    0.31
  -9  -4   6    0.51    0.31
   9   4   6    0.42    0.31
  10   4  -6    2.95    0.45
  10   4   6    2.41    0.42
   0   5  -6    0.27    0.10
   0   5   6    0.09    0.15
   0   5   6   -0.05    0.14
   0   5   6   -0.14    0.12
  -1   5   6   45.47    1.68
  -1   5   6   41.76    1.65
  -1   5   6   42.02    1.67
   1   5   6   42.75    1.65
  -1   5  -6   44.47    1.69
   1   5   6   44.03    1.68
  -2   5   6  120.38    4.36
  -2   5   6  124.35    4.40
  -2   5   6  122.08    4.38
   2   5   6  126.13    4.37
  -2   5  -6  122.03    4.54
   2   5   6  122.79    4.39
  -3   5   6    0.55    0.21
  -3   5   6    0.73    0.20
  -3   5   6    0.50    0.19
  -3   5   6    0.46    0.17
   3   5   6    0.35    0.17
   3   5   6    0.31    0.18
  -3   5  -6    0.54    0.19
  -4   5   6   36.74    1.54
  -4   5   6   37.58    1.53
  -4   5   6   35.99    1.49
  -4   5   6   39.25    1.96
  -4   5   6   36.87    1.57
   4   5   6   36.86    1.55
  -4   5  -6   37.26    1.57
  -5   5   6    2.12    0.33
  -5   5   6    2.27    0.38
  -5   5   6    2.38    0.33
  -5   5  -6    2.70    0.35
  -5   5  -6    1.77    0.35
  -6   5   6    5.90    0.59
  -6  -5  -6    6.85    0.77
  -6  -5   6    6.58    0.65
   6   5   6    6.76    0.71
  -6   5  -6    5.81    0.58
  -7  -5  -6    2.99    0.57
   7   5  -6    1.96    0.45
   7  -5  -6    1.58    0.43
  -7  -5   6    1.80    0.38
   7   5   6    2.63    0.48
  -8  -5  -6    1.47    0.46
   8   5  -6    0.90    0.35
   8   5   6    0.76    0.36
  -8  -5   6    0.77    0.34
   8  -5  -6    0.71    0.34
   9   5  -6   -0.05    0.27
  -9  -5   6   -0.14    0.27
   9   5   6    0.08    0.28
   9  -5  -6    0.17    0.27
  10   5  -6    9.35    0.70
  10  -5   6    8.46    0.69
  10   5   6    6.86    0.68
   0   6   6   76.74    2.90
   0   6   6   80.06    2.91
   0   6   6   78.82    2.88
  -1   6   6   -0.11    0.15
  -1   6   6    0.04    0.16
  -1   6   6    0.23    0.16
  -1   6  -6    0.14    0.15
   1   6   6    0.27    0.17
   1   6   6    0.06    0.15
  -2   6   6    6.20    0.45
  -2   6   6    6.84    0.44
  -2   6   6    6.00    0.44
   2   6   6    6.82    0.45
  -2   6  -6    6.41    0.43
   2   6   6    5.79    0.44
  -3   6   6   22.49    1.04
  -3   6   6   22.57    1.05
  -3   6   6   21.91    1.01
  -3   6   6   21.31    1.03
   3   6   6   25.11    1.05
  -3   6  -6   23.48    1.05
   3   6   6   22.34    1.05
  -4   6   6   37.44    1.64
  -4   6   6   38.07    1.61
  -4   6  -6   38.63    1.64
   4   6   6   37.65    1.58
  -5   6   6    1.29    0.34
  -5   6   6    1.47    0.30
  -5   6   6    0.90    0.29
  -5  -6  -6    0.68    0.39
   5   6   6    0.96    0.26
  -5   6  -6    0.94    0.26
  -5  -6   6    1.23    0.34
  -6  -6  -6   12.09    0.88
   6  -6   6   12.39    0.96
  -6  -6  -6   13.62    1.05
  -6  -6   6   12.39    0.86
   6  -6  -6   13.25    0.94
  -7  -6  -6    2.50    0.55
   7  -6  -6    2.93    0.50
  -7  -6   6    2.94    0.50
   7   6   6    4.13    0.58
  -8  -6  -6    3.50    0.56
   8   6  -6    4.37    0.58
   8  -6  -6    3.15    0.50
   8   6   6    4.55    0.60
  -8  -6   6    2.73    0.44
   9   6  -6    0.21    0.28
   9  -6   6    0.52    0.34
   9  -6  -6   -0.07    0.25
  -9  -6   6   -0.03    0.27
   9   6   6    0.30    0.27
  10  -6   6    6.80    0.57
  10   6   6    5.64    0.54
   0   7   6    0.00    0.18
   0   7   6   -0.09    0.14
   0   7   6    0.11    0.16
  -1   7   6    1.20    0.23
  -1   7   6    1.16    0.25
  -1   7   6    1.36    0.25
  -1   7  -6    1.23    0.22
   1   7   6    0.85    0.22
   1   7   6    1.29    0.26
  -2   7   6   -0.02    0.16
  -2   7   6    0.11    0.18
  -2   7   6    0.06    0.18
  -2   7   6    0.12    0.18
  -2   7  -6    0.45    0.18
   2   7   6    0.00    0.17
  -3   7   6    3.12    0.39
  -3   7   6    3.77    0.42
   3   7   6    4.32    0.45
  -3   7  -6    4.06    0.40
  -4   7   6    0.10    0.22
  -4   7   6    0.34    0.24
  -4   7  -6    0.21    0.19
   4   7   6   -0.20    0.16
  -5  -7  -6   -0.04    0.27
  -5  -7  -6    0.20    0.35
   5  -7   6    0.47    0.33
  -5   7   6   -0.21    0.23
   5  -7   6   -0.43    0.30
  -5  -7   6    0.35    0.27
   5  -7  -6    0.29    0.32
   6  -7   6    0.70    0.38
  -6  -7  -6    0.63    0.33
   6  -7   6    0.93    0.40
  -6  -7  -6    0.32    0.42
   6  -7  -6    0.33    0.30
  -6  -7   6    0.84    0.34
  -7  -7  -6    0.83    0.42
   7  -7   6    0.50    0.37
  -7  -7  -6    0.64    0.31
  -7  -7   6    0.70    0.34
   7  -7  -6    0.72    0.35
  -8  -7  -6    5.40    0.69
   8  -7   6    5.27    0.64
   8   7   6    3.38    0.51
  -8  -7   6    4.94    0.58
   8  -7  -6    4.91    0.58
   9  -7   6    0.55    0.32
   9  -7  -6    0.69    0.28
   9   7   6    0.38    0.26
  -9  -7   6    0.61    0.28
   0   8   6   43.97    1.80
   0   8   6   43.19    1.77
  -1   8   6   19.22    0.95
  -1   8   6   18.02    0.91
   1   8   6   17.68    0.92
   1   8   6   19.16    0.97
  -2   8   6   -0.03    0.19
  -2   8   6    0.07    0.20
   2   8   6    0.36    0.22
  -2   8  -6    0.23    0.18
  -3   8   6    0.76    0.26
  -3   8   6    0.84    0.26
  -3  -8  -6    0.75    0.32
  -3  -8  -6    1.08    0.43
   3  -8   6    1.01    0.38
  -3   8  -6    0.97    0.25
   3  -8  -6    1.06    0.42
   3   8   6    0.62    0.25
  -4  -8  -6    1.18    0.37
   4  -8   6    1.24    0.40
   4  -8   6    1.26    0.39
  -4  -8  -6    0.94    0.41
   4  -8  -6    1.09    0.42
  -4  -8   6    2.11    0.40
  -5  -8  -6   -0.04    0.29
  -5  -8  -6    0.41    0.37
   5  -8   6   -0.01    0.30
   5  -8   6   -0.39    0.30
  -5  -8   6    0.12    0.27
   5  -8  -6    0.23    0.33
   6  -8   6   -0.08    0.27
  -6  -8  -6    0.06    0.39
   6  -8   6    0.79    0.36
  -6  -8  -6    0.15    0.29
   6  -8  -6    0.03    0.33
  -6  -8   6    0.38    0.32
  -7  -8  -6    1.88    0.38
   7  -8   6    2.95    0.52
  -7  -8  -6    2.43    0.52
   7  -8  -6    2.65    0.47
  -7  -8   6    2.94    0.45
   8  -8   6    5.36    0.61
  -8  -8  -6    4.64    0.59
   8  -8  -6    4.71    0.57
  -8  -8   6    4.69    0.51
   9  -8   6    1.66    0.34
   9  -8  -6    1.10    0.27
  -9  -8   6    1.44    0.31
   0  -9  -6    0.38    0.29
   0   9   6   -0.05    0.19
   0  -9  -6   -0.10    0.34
   0   9   6    0.11    0.20
   1  -9   6    0.16    0.26
  -1  -9  -6    0.11    0.35
  -1  -9  -6    0.20    0.29
   1  -9  -6    0.32    0.37
   1   9   6    0.29    0.23
   1  -9  -6   -0.33    0.26
   2  -9   6   29.05    1.64
  -2  -9  -6   27.71    1.51
  -2  -9  -6   29.39    1.68
   2  -9  -6   29.19    1.52
   2  -9  -6   30.18    1.66
  -3  -9  -6    0.88    0.36
  -3  -9  -6    1.20    0.42
   3  -9   6    1.14    0.41
  -3  -9   6    1.82    0.39
   3  -9  -6    1.05    0.44
   3  -9  -6    0.28    0.34
   4  -9   6    7.12    0.76
   4  -9   6    7.88    0.79
  -4  -9  -6    9.30    0.81
  -4  -9  -6    5.76    0.74
   4  -9  -6    6.63    0.74
  -4  -9   6    7.77    0.69
  -5  -9  -6    0.82    0.35
  -5  -9  -6    0.75    0.40
   5  -9   6    1.01    0.41
   5  -9   6    0.49    0.40
   5  -9  -6    1.26    0.42
  -5  -9   6    1.19    0.36
  -6  -9  -6   -0.22    0.26
   6  -9   6   -0.28    0.31
  -6  -9  -6    0.06    0.37
   6  -9  -6    0.00    0.32
  -6  -9   6    0.27    0.31
  -7  -9  -6    1.74    0.39
   7  -9   6    1.77    0.45
  -7  -9  -6    2.47    0.49
   7  -9  -6    2.32    0.45
  -7  -9   6    2.81    0.45
  -8  -9  -6    0.75    0.30
  -8  -9  -6    0.87    0.32
   8  -9   6    1.49    0.37
   8  -9  -6    0.80    0.31
  -8  -9   6    0.85    0.29
   0 -10  -6   35.03    1.76
   0 -10  -6   34.05    1.90
   1 -10   6    8.47    0.81
  -1 -10  -6   10.34    0.99
  -1 -10  -6    8.73    0.81
   1 -10  -6    9.81    0.93
   1 -10  -6   10.40    0.82
  -2 -10  -6   18.65    1.14
  -2 -10  -6   17.27    1.27
   2 -10   6   17.56    1.18
   2 -10  -6   18.43    1.25
   2 -10  -6   17.46    1.10
  -3 -10  -6    7.63    0.85
  -3 -10  -6    5.43    0.63
   3 -10   6    6.38    0.76
   3 -10  -6    6.20    0.67
   3 -10  -6    5.37    0.69
  -4 -10  -6    0.79    0.37
   4 -10   6    0.15    0.34
  -4 -10  -6    0.16    0.38
  -4 -10   6    0.85    0.33
   4 -10  -6    0.41    0.39
  -5 -10  -6   11.17    0.98
   5 -10   6   11.59    0.98
  -5 -10  -6   10.87    0.86
   5 -10  -6   11.02    0.94
  -5 -10   6   11.64    0.86
   6 -10   6   13.66    1.04
  -6 -10  -6   13.64    0.93
  -6 -10  -6   16.04    1.10
  -6 -10   6   15.66    0.97
   6 -10  -6   13.00    0.99
  -7 -10  -6    1.67    0.39
  -7 -10  -6    1.19    0.31
   7 -10   6    1.92    0.43
   7 -10  -6    1.03    0.33
  -7 -10   6    1.47    0.33
   0 -11  -6    0.03    0.32
   0 -11  -6   -0.17    0.37
  -1 -11  -6   -0.79    0.35
  -1 -11  -6    0.56    0.34
   1 -11  -6    0.90    0.45
   1 -11  -6    0.38    0.33
  -2 -11  -6   40.98    2.03
  -2 -11  -6   42.96    2.22
   2 -11  -6   40.15    2.19
   2 -11  -6   41.89    2.01
  -3 -11  -6    3.20    0.50
  -3 -11  -6    2.73    0.54
   3 -11  -6    1.80    0.48
  -4 -11  -6    2.55    0.49
  -4 -11  -6    3.49    0.60
   4 -11  -6    2.75    0.55
  -4 -11   6    3.56    0.48
  -5 -11  -6    2.89    0.54
  -5 -11  -6    2.90    0.46
   5 -11  -6    1.89    0.44
  -5 -11   6    2.01    0.40
  -6 -11  -6   10.35    0.83
   6 -11   6    9.17    0.79
  -6 -11  -6   10.30    0.76
   6 -11  -6    8.94    0.78
  -6 -11   6    9.65    0.71
  -7 -11  -6    2.92    0.39
  -7 -11  -6    2.63    0.33
  -7 -11   6    2.37    0.33
   7 -11  -6    3.09    0.40
   0 -12  -6    1.88    0.51
   0 -12  -6    2.28    0.44
  -1 -12  -6    0.08    0.30
  -1 -12  -6   -0.07    0.38
   1 -12  -6   -0.32    0.34
   1 -12  -6    0.01    0.29
  -2 -12  -6    3.95    0.52
  -2 -12  -6    2.99    0.56
   2 -12  -6    2.85    0.47
   2 -12  -6    2.47    0.54
  -3 -12  -6    5.42    0.67
  -3 -12  -6    5.59    0.61
   3 -12  -6    4.74    0.64
  -4 -12  -6    0.49    0.31
  -4 -12  -6   -0.03    0.32
   4 -12  -6    0.09    0.32
  -5 -12  -6    0.26    0.27
  -5 -12  -6    0.38    0.33
  -5 -12   6    0.34    0.26
   5 -12  -6    0.21    0.28
  -6 -12  -6    2.89    0.37
  -6 -12  -6    3.05    0.42
   6 -12  -6    3.30    0.41
   0 -13  -6   -0.21    0.33
   0 -13  -6    0.04    0.25
  -1 -13  -6    0.73    0.37
  -1 -13  -6    0.63    0.31
   1 -13  -6    0.16    0.27
   1 -13  -6    0.39    0.34
  -2 -13  -6    1.73    0.43
  -2 -13  -6    2.52    0.44
   2 -13  -6    2.05    0.43
  -3 -13  -6    1.02    0.33
  -3 -13  -6    0.61    0.35
   3 -13  -6    0.80    0.34
  -4 -13  -6    0.50    0.31
  -4 -13  -6    1.01    0.30
   4 -13  -6    0.56    0.29
   0 -14  -6    2.19    0.33
   0 -14  -6    1.92    0.39
  -1 -14  -6    0.14    0.27
  -1 -14  -6    0.33    0.25
   1 -14  -6    0.24    0.27
  -2 -14  -6   11.57    0.71
  -2 -14  -6   11.17    0.77
   2 -14  -6   10.10    0.75
   0   0  -7    0.10    0.10
   0   0   7   -0.01    0.10
   0   0  -7    0.22    0.12
   0   0   7    0.05    0.07
   0   0   7    0.02    0.11
   0   0   7    0.15    0.10
   1   0   7    0.04    0.09
   1   0  -7   -0.02    0.12
  -1   0   7    0.26    0.12
  -1   0   7   -0.05    0.07
  -1   0   7    0.10    0.11
  -1   0  -7   -0.03    0.10
  -1   0   7    0.00    0.10
   1   0   7    0.12    0.09
  -1   0  -7    0.00    0.11
   1   0   7    0.02    0.12
  -2   0   7    0.04    0.12
  -2   0   7    0.07    0.10
  -2   0   7    0.06    0.10
  -2   0  -7    0.04    0.13
  -2   0  -7    0.06    0.12
   2   0  -7    0.03    0.12
   2   0   7    0.04    0.12
  -2   0   7    0.08    0.09
   2   0   7    0.03    0.09
   2   0   7   -0.14    0.08
   3   0  -7   -0.11    0.12
  -3   0  -7   -0.07    0.12
  -3   0  -7    0.12    0.14
   3   0   7    0.10    0.09
   3   0   7    0.07    0.09
  -3   0   7   -0.05    0.10
  -3   0   7   -0.06    0.12
  -3   0   7   -0.04    0.12
   3   0   7    0.11    0.14
  -3   0  -7    0.04    0.10
  -3   0   7    0.07    0.10
   4   0  -7    0.03    0.14
  -4   0  -7    0.05    0.12
  -4   0   7   -0.04    0.13
  -4   0  -7   -0.06    0.14
  -4   0   7    0.06    0.13
  -4   0   7    0.11    0.14
   4   0   7   -0.04    0.13
  -4   0  -7    0.06    0.14
  -5   0  -7   -0.13    0.13
  -5   0   7    0.00    0.14
   5   0  -7   -0.02    0.14
  -5   0  -7    0.01    0.11
   5   0   7   -0.06    0.14
  -5   0   7   -0.06    0.14
  -5   0  -7   -0.11    0.15
  -5   0   7   -0.33    0.14
   6   0  -7    0.04    0.16
   6   0   7   -0.03    0.14
  -6   0   7    0.10    0.20
  -6   0  -7    0.04    0.18
  -6   0   7    0.14    0.18
  -6   0  -7    0.15    0.19
   7   0   7   -0.09    0.17
   7   0  -7    0.02    0.24
   7   0  -7   -0.23    0.17
   7   0   7    0.08    0.27
  -7   0   7    0.11    0.26
   8   0   7    0.06    0.33
   8   0  -7    0.20    0.28
   9   0  -7    0.57    0.35
   9   0   7   -0.32    0.28
  10   0   7    0.02    0.29
  10   0  -7    0.15    0.30
   0  -1  -7    0.03    0.12
   0   1  -7    0.05    0.09
   0   1   7    0.13    0.12
   0  -1  -7   -0.03    0.10
   0   1  -7   -0.14    0.10
   0   1   7    0.02    0.12
   0  -1   7    0.00    0.09
   0  -1   7   -0.09    0.08
   0   1   7   -0.09    0.11
  -1   1   7    2.01    0.20
   1  -1   7    2.10    0.17
   1  -1   7    1.90    0.14
  -1   1   7    2.01    0.17
  -1   1   7    1.77    0.22
   1   1  -7    1.86    0.20
  -1  -1  -7    2.40    0.22
  -1   1   7    2.09    0.21
   1  -1   7    1.94    0.15
   1   1   7    2.00    0.19
  -1  -1   7    1.82    0.19
  -1  -1   7    1.97    0.18
   1  -1  -7    1.94    0.21
   1   1   7    2.11    0.19
  -1   1  -7    2.22    0.19
   1   1   7    2.05    0.23
  -1   1  -7    2.18    0.23
  -1  -1   7    1.81    0.12
   2   1  -7   71.32    3.66
  -2   1   7   77.15    2.77
  -2   1   7   85.56    2.82
  -2  -1  -7   81.73    3.64
   2  -1   7   75.17    2.71
  -2   1   7   77.41    2.81
  -2  -1  -7   80.70    2.93
  -2   1   7   75.29    3.67
   2  -1   7   77.94    3.63
  -2   1  -7   83.45    2.93
  -2  -1   7   77.16    2.80
   2   1   7   79.70    2.77
  -2  -1   7   82.05    2.80
   2   1   7   77.67    3.67
  -2   1  -7   80.15    2.74
   2   1   7   73.31    2.76
  -2  -1   7   77.36    2.74
  -2   1  -7   84.78    3.68
   2  -1  -7   78.50    3.66
   3  -1   7    1.56    0.20
  -3  -1  -7    1.10    0.19
  -3   1   7    0.90    0.19
   3   1  -7    0.79    0.18
  -3  -1  -7    1.48    0.17
  -3   1   7    1.57    0.19
  -3   1   7    1.36    0.21
  -3   1   7    1.59    0.22
   3  -1  -7    2.08    0.24
  -3  -1   7    0.88    0.17
  -3   1  -7    1.36    0.20
  -3   1  -7    1.32    0.21
   3   1   7    1.53    0.18
  -3  -1   7    1.32    0.20
  -3  -1   7    1.15    0.18
   3   1   7    1.41    0.17
  -3   1  -7    1.16    0.16
   3   1   7    1.22    0.20
  -4   1   7    3.32    0.32
  -4   1   7    3.38    0.31
  -4  -1  -7    3.01    0.31
  -4   1   7    3.26    0.31
  -4   1   7    3.38    0.32
   4   1  -7    3.36    0.33
   4  -1   7    2.91    0.29
  -4   1  -7    3.22    0.33
   4   1   7    3.27    0.26
  -4  -1   7    3.69    0.31
  -4   1  -7    3.23    0.32
   4  -1  -7    2.89    0.31
  -4  -1   7    3.32    0.32
   4   1   7    2.41    0.30
  -4  -1   7    3.31    0.32
  -4   1  -7    3.28    0.27
  -5  -1  -7   11.94    0.66
  -5   1   7   12.15    0.65
   5   1  -7   12.54    0.78
  -5   1   7   11.67    0.68
  -5   1   7   12.13    0.65
  -5   1   7   12.47    0.66
   5  -1   7   11.93    0.70
  -5   1  -7   12.47    0.68
  -5  -1   7   12.13    0.63
   5   1   7   12.56    0.76
  -5   1  -7   12.34    0.73
   5  -1  -7   13.85    0.75
  -5   1  -7   12.43    0.63
  -5  -1   7   12.94    0.66
  -6   1   7   44.60    1.81
  -6  -1  -7   42.31    1.87
  -6   1   7   44.94    1.81
   6   1  -7   49.72    2.31
  -6   1  -7   43.87    1.79
  -6   1  -7   44.08    1.90
   6  -1  -7   44.55    2.23
   6   1   7   44.99    2.26
  -6   1  -7   44.37    2.19
  -6  -1   7   45.29    1.81
   7   1  -7   12.11    0.81
   7   1  -7   12.97    0.96
   7  -1   7   10.85    0.97
   7   1   7   11.70    0.95
   7   1   7   11.91    0.79
  -7  -1   7   11.05    0.86
   7  -1  -7    9.73    0.90
   8  -1   7    2.10    0.50
   8   1  -7    1.65    0.44
   8   1   7    1.46    0.47
   8  -1  -7    1.82    0.46
  -8  -1   7    2.21    0.42
   9   1  -7    5.17    0.67
   9  -1   7    6.33    0.76
   9   1   7    5.25    0.71
   9  -1  -7    6.45    0.75
  10   1  -7    0.99    0.38
  10  -1  -7    1.15    0.35
  10   1   7    0.68    0.33
   0   2   7    1.05    0.17
   0  -2   7    0.92    0.12
   0   2  -7    1.05    0.12
   0   2   7    0.69    0.16
   0  -2   7    0.87    0.10
   0  -2  -7    0.96    0.09
   0   2   7    0.79    0.16
  -1  -2  -7   42.36    1.55
  -1   2   7   38.56    1.49
  -1   2   7   42.11    1.93
  -1   2   7   43.33    1.49
  -1   2   7   38.25    1.46
   1   2   7   35.44    1.90
  -1   2  -7   38.61    1.89
  -1   2  -7   41.62    1.52
  -1  -2   7   40.59    1.45
   1  -2  -7   38.97    1.85
   1   2   7   41.80    1.48
  -1  -2   7   39.53    1.45
   1   2   7   38.00    1.47
  -2   2   7  143.63    6.02
  -2   2   7  128.90    4.57
  -2   2   7  132.56    4.53
  -2   2   7  131.24    4.55
  -2  -2  -7  131.40    4.76
  -2   2  -7  128.25    4.46
   2   2   7  138.06    4.53
  -2   2  -7  128.53    4.74
  -2   2  -7  123.32    5.98
  -2  -2   7  122.55    4.53
   2  -2  -7  130.22    5.94
   2   2   7  120.47    4.53
  -2  -2   7  132.19    4.53
  -2  -2   7  119.42    4.47
   2   2   7  138.16    5.99
  -3  -2  -7  115.74    4.37
  -3   2   7  130.63    5.52
   3   2  -7  111.25    5.48
  -3   2   7  118.49    4.20
  -3   2   7  117.34    4.18
  -3   2   7  120.11    4.17
  -3   2   7  116.75    4.32
   3  -2  -7  122.97    5.44
  -3   2  -7  115.68    4.11
   3   2   7  109.19    5.47
  -3   2  -7  120.35    4.37
  -3  -2   7  116.71    4.12
   3   2   7  127.91    4.16
  -3   2  -7  118.49    5.49
   3   2   7  115.00    4.16
  -3  -2   7  116.42    4.17
  -4   2   7    2.91    0.30
  -4  -2  -7    2.50    0.29
  -4   2   7    2.64    0.29
  -4   2   7    2.29    0.29
  -4   2   7    2.64    0.28
   4   2  -7    2.59    0.31
   4   2   7    3.05    0.33
   4   2   7    2.72    0.27
   4  -2  -7    2.78    0.26
  -4   2  -7    2.23    0.29
  -4   2  -7    3.01    0.26
  -4   2  -7    3.21    0.32
  -4  -2   7    3.27    0.29
  -4  -2   7    2.97    0.30
  -5   2   7    6.94    0.48
   5   2  -7    7.69    0.55
  -5  -2  -7    7.25    0.50
  -5   2   7    6.78    0.51
  -5   2   7    7.66    0.48
  -5   2   7    7.28    0.49
  -5  -2   7    6.96    0.45
   5   2   7    6.54    0.52
  -5   2  -7    7.00    0.49
  -5   2  -7    7.47    0.44
  -5   2  -7    7.45    0.54
   5  -2  -7    6.63    0.45
   6   2  -7    3.03    0.40
  -6  -2  -7    3.53    0.39
  -6   2   7    4.50    0.44
  -6   2   7    3.61    0.35
  -6   2   7    3.00    0.40
  -6   2  -7    3.76    0.42
   6   2   7    4.30    0.43
  -6  -2   7    4.05    0.43
  -6   2  -7    3.13    0.37
   7   2  -7    8.19    0.67
  -7  -2  -7    7.64    0.82
   7   2  -7    9.08    0.83
   7   2   7    9.70    0.84
   7  -2  -7    7.94    0.82
   7   2   7    8.87    0.68
  -7  -2   7    8.44    0.76
   8   2  -7    5.03    0.68
   8   2   7    5.74    0.74
   8  -2  -7    4.52    0.66
  -8  -2   7    4.24    0.55
   9   2  -7    0.99    0.38
   9   2   7    0.74    0.35
   9  -2  -7    1.31    0.43
  10   2  -7    2.68    0.46
  10   2   7    1.92    0.42
   0   3   7   -0.24    0.10
   0   3   7    0.04    0.13
   0   3   7   -0.02    0.14
   0   3  -7   -0.17    0.08
  -1   3   7    3.95    0.29
  -1   3   7    3.79    0.30
  -1   3   7    3.71    0.29
  -1   3   7    4.14    0.33
   1   3   7    4.13    0.30
  -1   3  -7    3.76    0.26
  -1  -3   7    3.64    0.25
   1   3   7    4.34    0.30
   1   3   7    3.93    0.29
  -2   3   7    1.10    0.20
  -2  -3  -7    0.96    0.20
  -2   3   7    1.10    0.19
  -2   3   7    1.09    0.21
  -2   3   7    1.08    0.19
  -2   3  -7    1.26    0.20
  -2  -3   7    1.49    0.19
   2   3   7    1.05    0.18
   2   3   7    1.35    0.20
   2   3   7    1.36    0.19
  -3   3   7    4.28    0.40
  -3   3   7    4.22    0.33
  -3   3   7    4.28    0.34
  -3  -3  -7    3.39    0.33
  -3   3   7    4.54    0.32
  -3   3   7    4.60    0.34
  -3   3  -7    4.03    0.32
   3   3   7    4.17    0.32
   3   3   7    4.23    0.32
   3   3   7    3.93    0.35
  -3   3  -7    4.14    0.36
  -4   3   7    0.05    0.15
  -4   3   7    0.10    0.16
  -4  -3  -7    0.14    0.16
  -4   3   7   -0.21    0.13
  -4   3   7    0.02    0.15
   4   3   7    0.24    0.15
  -4   3  -7   -0.02    0.14
   4   3   7   -0.13    0.12
  -4   3  -7    0.24    0.17
  -5   3   7   50.60    1.99
  -5   3   7   48.84    2.01
  -5   3   7   51.99    2.01
  -5   3   7   55.92    2.56
  -5  -3  -7   51.20    2.09
  -5   3  -7   54.60    2.55
   5   3   7   49.54    1.99
  -5   3  -7   51.38    2.09
   5   3   7   46.65    2.52
  -6   3   7    1.23    0.29
  -6   3   7    1.52    0.29
   6   3  -7    2.04    0.33
  -6   3   7    1.45    0.27
  -6  -3  -7    1.57    0.30
   6   3   7    0.97    0.26
  -6   3  -7    1.34    0.31
  -6   3  -7    1.36    0.28
  -7  -3  -7   52.58    2.55
   7   3  -7   55.33    2.73
   7   3  -7   54.02    2.68
  -7  -3   7   50.09    2.37
   7   3   7   45.17    2.68
  -7   3  -7   52.18    2.61
   8   3  -7    1.33    0.41
  -8  -3   7    1.02    0.37
   8   3   7    1.22    0.44
   9   3  -7    2.99    0.50
   9   3   7    2.23    0.47
  -9  -3   7    2.89    0.43
  10   3  -7    3.58    0.51
  10   3   7    5.91    0.67
   0   4   7  239.73    8.11
   0   4   7  225.77    8.07
   0   4  -7  235.27    8.39
  -1   4   7   15.93    0.74
  -1   4   7   16.00    0.74
  -1   4   7   17.54    0.76
   1   4   7   16.49    0.74
   1   4   7   18.10    0.76
  -1   4  -7   17.26    0.73
  -2   4   7   51.54    1.97
  -2   4   7   53.50    1.99
  -2   4   7   53.90    2.55
  -2   4   7   51.65    1.97
   2   4   7   54.85    1.98
  -2   4  -7   51.63    2.02
   2   4   7   50.65    1.95
  -3   4   7    4.07    0.40
  -3   4   7    3.53    0.34
  -3   4   7    3.06    0.32
  -3   4   7    3.29    0.31
  -3   4   7    3.13    0.33
  -3   4  -7    2.95    0.31
   3   4   7    3.38    0.32
   3   4   7    3.64    0.33
  -4  -4  -7    2.39    0.31
  -4   4   7    2.24    0.30
  -4   4   7    1.86    0.26
  -4   4   7    2.20    0.33
  -4   4   7    2.07    0.28
  -4   4   7    2.89    0.34
   4   4   7    2.09    0.28
  -4   4  -7    2.08    0.29
   4   4   7    2.84    0.31
  -4   4  -7    3.43    0.37
  -5   4   7    0.90    0.25
  -5   4   7    1.04    0.25
  -5  -4  -7    0.64    0.22
  -5   4   7    0.90    0.23
  -5   4  -7    1.10    0.26
  -5   4  -7    0.73    0.23
  -6   4   7   25.46    1.18
  -6  -4  -7   23.98    1.41
  -6   4   7   22.75    1.36
  -6  -4  -7   22.77    1.17
  -6  -4   7   22.69    1.29
   6   4   7   25.61    1.49
   6   4   7   25.03    1.39
  -6   4  -7   25.70    1.20
  -6   4  -7   24.04    1.38
   7   4  -7   13.24    1.01
  -7  -4  -7   12.39    1.03
   7   4   7   13.18    1.04
  -7  -4   7   12.42    0.90
  -8  -4  -7    2.57    0.53
   8   4  -7    3.34    0.55
  -8  -4   7    3.32    0.52
   8   4   7    2.68    0.56
   9   4  -7    7.35    0.75
   9   4   7    6.57    0.75
  -9  -4   7    6.69    0.67
  10   4  -7    0.72    0.30
  10   4   7    0.32    0.26
   0   5   7    0.07    0.14
   0   5   7   -0.11    0.14
   0   5   7    0.05    0.14
  -1   5   7   29.70    1.20
  -1   5   7   29.01    1.20
  -1   5   7   27.87    1.18
   1   5   7   29.81    1.19
  -1   5  -7   29.47    1.19
   1   5   7   30.00    1.21
  -2   5   7    7.54    0.47
  -2   5   7    7.12    0.47
  -2   5   7    7.14    0.45
   2   5   7    7.33    0.45
   2   5   7    7.16    0.46
  -2   5  -7    7.08    0.43
  -3   5   7   66.09    2.44
  -3   5   7   63.18    2.49
  -3   5   7   59.00    3.11
  -3   5   7   65.82    2.43
  -3   5   7   66.31    2.42
   3   5   7   65.46    2.41
  -3   5  -7   63.93    2.49
   3   5   7   62.87    2.43
  -4   5   7   37.94    1.58
  -4   5   7   37.71    1.60
  -4   5   7   37.05    1.54
  -4   5   7   38.42    1.99
   4   5   7   39.12    1.55
   4   5   7   37.61    1.58
  -4   5  -7   37.15    1.60
  -5   5   7   -0.05    0.16
  -5   5   7    0.08    0.19
  -5   5  -7   -0.28    0.16
  -5   5  -7   -0.03    0.19
   5   5   7    0.21    0.19
  -6   5   7   44.26    2.22
  -6  -5  -7   42.53    2.15
   6   5   7   40.70    2.25
   6  -5  -7   36.62    2.02
  -6  -5   7   40.42    1.96
  -6   5  -7   45.03    2.21
   7   5  -7    8.00    0.80
  -7  -5  -7    7.58    0.80
   7  -5  -7    8.37    0.78
   7   5   7    9.98    0.83
  -7  -5   7    8.54    0.74
  -8  -5  -7    2.07    0.50
   8   5  -7    2.71    0.47
  -8  -5   7    2.76    0.47
   8   5   7    3.28    0.55
   9   5  -7    0.02    0.27
   9   5   7    0.29    0.30
  -9  -5   7    0.08    0.27
  10  -5   7    0.27    0.28
  10   5  -7    0.13    0.21
  10   5   7   -0.07    0.21
   0   6   7   11.11    0.60
   0   6   7   12.08    0.63
   0   6   7   10.90    0.61
  -1   6   7    0.85    0.20
  -1   6   7    0.43    0.18
  -1   6   7    1.17    0.23
   1   6   7    0.97    0.21
  -1   6  -7    0.86    0.18
   1   6   7    0.96    0.21
  -2   6   7   32.71    1.41
  -2   6   7   34.22    1.41
  -2   6   7   34.25    1.40
   2   6   7   31.90    1.40
  -2   6  -7   34.02    1.40
   2   6   7   34.88    1.40
  -3   6   7    7.68    0.53
  -3   6   7    8.34    0.54
  -3   6   7    8.42    0.53
  -3   6   7    7.80    0.53
  -3   6  -7    7.99    0.52
   3   6   7    8.09    0.54
   3   6   7    8.40    0.53
  -4   6   7   -0.09    0.20
  -4   6   7    0.27    0.21
  -4   6   7    0.07    0.20
   4   6   7    0.27    0.22
  -4   6  -7    0.18    0.19
  -5   6   7   -0.11    0.21
  -5  -6  -7    0.08    0.32
  -5   6   7    0.00    0.18
   5  -6   7    0.19    0.29
  -5  -6  -7    0.13    0.29
  -5   6  -7    0.06    0.21
   5   6   7    0.34    0.24
   5  -6  -7   -0.21    0.28
  -5  -6   7    0.44    0.28
  -6  -6  -7    1.98    0.51
   6  -6   7    2.06    0.46
   6   6   7    1.72    0.41
  -6  -6   7    2.35    0.44
   6  -6  -7    3.06    0.53
  -7  -6  -7    5.85    0.73
  -7  -6   7    5.78    0.60
   7  -6  -7    7.25    0.75
   7   6   7    6.96    0.73
   8   6  -7    3.53    0.53
  -8  -6  -7    3.36    0.57
   8   6   7    3.26    0.54
  -8  -6   7    2.75    0.44
   9   6  -7    1.59    0.38
   9  -6   7    0.98    0.39
   9   6   7    1.13    0.34
  -9  -6   7    1.80    0.38
   0   7   7    0.02    0.17
   0   7   7   -0.01    0.16
   0   7   7    0.08    0.17
  -1   7   7   19.19    0.93
  -1   7   7   20.73    0.92
  -1   7   7   18.89    0.92
   1   7   7   18.46    0.92
   1   7   7   17.87    0.93
  -2   7   7    0.84    0.24
  -2   7   7    0.94    0.24
  -2   7   7    0.67    0.21
  -2   7  -7    0.59    0.20
   2   7   7    0.99    0.24
  -3   7   7   16.21    0.86
  -3   7   7   16.15    0.86
   3   7   7   14.75    0.82
  -3   7  -7   15.42    0.82
  -4  -7  -7   -0.22    0.28
   4  -7   7    0.15    0.31
  -4  -7  -7    0.38    0.35
  -4   7   7    0.06    0.22
  -4   7   7    0.34    0.24
  -4   7  -7   -0.04    0.17
  -4  -7   7    0.31    0.27
   4  -7  -7    0.65    0.35
   4   7   7   -0.02    0.20
  -5   7   7   55.15    2.65
  -5  -7  -7   47.64    2.28
   5  -7   7   49.55    2.54
  -5  -7  -7   47.67    2.45
   5  -7   7   48.94    2.41
   5  -7  -7   47.05    2.39
  -5  -7   7   49.60    2.26
  -6  -7  -7   10.41    0.83
   6  -7   7   10.82    0.92
  -6  -7  -7   11.72    1.00
   6  -7   7   10.89    0.94
   6  -7  -7   11.54    0.90
  -6  -7   7   10.92    0.85
  -7  -7  -7    1.34    0.46
   7  -7   7    1.31    0.44
   7   7   7    2.13    0.43
  -7  -7   7    1.19    0.38
   7  -7  -7    1.75    0.43
  -8  -7  -7    1.21    0.42
   8  -7   7    1.19    0.40
  -8  -7   7    1.32    0.36
   8   7   7    1.19    0.34
   8  -7  -7    0.64    0.32
   9  -7   7    5.34    0.56
   9   7   7    6.35    0.58
  -9  -7   7    6.84    0.59
   0   8   7    4.64    0.46
   0   8   7    4.03    0.43
  -1   8   7   13.60    0.78
  -1   8   7   14.13    0.77
   1   8   7   14.12    0.77
   1   8   7   14.32    0.80
  -2   8   7    3.25    0.41
  -2   8   7    2.76    0.38
   2   8   7    2.71    0.37
   3  -8   7    7.48    0.76
  -3  -8  -7    9.26    0.74
  -3  -8  -7    8.10    0.84
  -3   8  -7    6.59    0.57
   3  -8  -7    8.63    0.81
   3  -8  -7    8.55    0.77
  -4  -8  -7    0.65    0.34
  -4  -8  -7    0.35    0.36
   4  -8   7    0.07    0.31
   4  -8  -7    0.05    0.34
  -4  -8   7    0.21    0.28
   4  -8  -7   -0.28    0.31
   5  -8   7   -0.13    0.31
  -5  -8  -7   -0.37    0.26
   5  -8   7    0.26    0.32
  -5  -8  -7   -0.21    0.33
   5  -8  -7    0.51    0.36
  -5  -8   7    0.08    0.27
   6  -8   7    0.26    0.35
   6  -8   7    0.44    0.32
  -6  -8  -7    0.13    0.39
  -6  -8  -7    0.49    0.32
   6  -8  -7    1.11    0.42
  -6  -8   7    0.63    0.32
   7  -8   7   26.12    1.48
  -7  -8  -7   25.61    1.50
  -7  -8  -7   24.41    1.33
  -7  -8   7   24.38    1.35
   7  -8  -7   25.97    1.45
   8  -8   7    0.25    0.32
  -8  -8  -7   -0.41    0.29
   8  -8  -7   -0.22    0.24
  -8  -8   7    0.03    0.25
   9  -8   7    4.85    0.52
  -9  -8   7    5.23    0.47
   0  -9  -7    0.06    0.27
   0  -9  -7   -0.39    0.33
   0   9   7    0.06    0.20
  -1  -9  -7    2.25    0.53
  -1  -9  -7    1.97    0.43
   1  -9   7    0.92    0.33
   1  -9  -7    1.16    0.39
   1  -9  -7    1.33    0.42
  -2  -9  -7   52.93    2.59
   2  -9   7   52.19    2.62
  -2  -9  -7   50.43    2.39
   2  -9  -7   52.19    2.39
   2  -9  -7   51.51    2.57
   3  -9   7    4.95    0.66
  -3  -9  -7    4.26    0.56
  -3  -9  -7    2.84    0.57
   3  -9  -7    3.68    0.62
   3  -9  -7    3.62    0.54
   4  -9   7   -0.06    0.33
  -4  -9  -7    0.45    0.39
  -4  -9  -7    0.24    0.30
  -4  -9   7    0.35    0.30
   4  -9  -7   -0.01    0.31
   4  -9  -7   -0.01    0.36
  -5  -9  -7    2.34    0.54
   5  -9   7    2.35    0.51
   5  -9   7    1.49    0.43
  -5  -9  -7    1.62    0.43
  -5  -9   7    2.86    0.45
   5  -9  -7    2.36    0.49
  -6  -9  -7    0.65    0.38
   6  -9   7   -0.49    0.33
  -6  -9  -7   -0.30    0.24
   6  -9   7   -0.01    0.29
   6  -9  -7    0.10    0.29
  -6  -9   7   -0.02    0.28
  -7  -9  -7    2.69    0.42
   7  -9   7    1.89    0.45
  -7  -9  -7    3.11    0.52
   7  -9  -7    1.81    0.39
  -7  -9   7    2.74    0.42
  -8  -9  -7    0.45    0.29
   8  -9   7    0.57    0.31
  -8  -9   7    0.37    0.24
   8  -9  -7    0.51    0.27
   0 -10  -7    0.88    0.35
   0 -10  -7    0.41    0.42
   1 -10   7    1.00    0.36
  -1 -10  -7    0.98    0.39
  -1 -10  -7    0.84    0.46
   1 -10  -7    1.15    0.36
   1 -10  -7    0.64    0.44
   2 -10   7    4.71    0.63
  -2 -10  -7    4.73    0.59
  -2 -10  -7    6.67    0.79
   2 -10  -7    5.38    0.69
   2 -10  -7    6.06    0.66
   3 -10   7    2.64    0.49
  -3 -10  -7    3.18    0.51
  -3 -10  -7    3.38    0.61
   3 -10  -7    4.61    0.58
   3 -10  -7    2.49    0.52
   4 -10   7   -0.34    0.30
  -4 -10  -7    0.29    0.40
  -4 -10  -7    0.83    0.35
  -4 -10   7    0.46    0.32
   4 -10  -7    0.67    0.37
  -5 -10  -7    2.36    0.45
  -5 -10  -7    2.64    0.54
   5 -10  -7    1.47    0.45
  -5 -10   7    2.29    0.44
  -6 -10  -7    0.84    0.32
   6 -10   7    0.78    0.40
  -6 -10  -7    1.63    0.46
  -6 -10   7    0.93    0.34
   6 -10  -7    0.46    0.32
  -7 -10  -7    0.12    0.29
   7 -10   7    0.28    0.31
  -7 -10  -7   -0.08    0.23
  -7 -10   7    0.08    0.24
   7 -10  -7   -0.31    0.23
   0 -11  -7   -0.31    0.37
   0 -11  -7   -0.07    0.31
  -1 -11  -7    5.52    0.62
  -1 -11  -7    6.02    0.81
   1 -11  -7    5.73    0.74
   1 -11  -7    6.67    0.71
  -2 -11  -7    5.26    0.76
  -2 -11  -7    4.49    0.57
   2 -11  -7    4.67    0.61
   2 -11  -7    5.43    0.74
  -3 -11  -7    1.63    0.48
  -3 -11  -7    2.31    0.45
   3 -11  -7    1.38    0.46
   3 -11  -7    2.38    0.44
  -4 -11  -7    9.15    0.87
  -4 -11  -7    6.08    0.65
   4 -11  -7    5.58    0.67
  -5 -11  -7    0.12    0.27
  -5 -11  -7   -0.47    0.31
  -5 -11   7    0.04    0.29
   5 -11  -7   -0.05    0.29
  -6 -11  -7    0.76    0.30
  -6 -11  -7    0.83    0.34
   6 -11  -7    0.86    0.30
  -6 -11   7    1.10    0.29
   0 -12  -7    3.11    0.48
   0 -12  -7    1.60    0.47
  -1 -12  -7   10.66    0.99
  -1 -12  -7   12.66    0.91
   1 -12  -7   11.16    0.86
   1 -12  -7   11.35    0.98
  -2 -12  -7    0.80    0.34
  -2 -12  -7    0.06    0.37
   2 -12  -7    0.80    0.39
   2 -12  -7    1.57    0.37
  -3 -12  -7   19.66    1.14
  -3 -12  -7   18.84    1.23
   3 -12  -7   17.15    1.20
  -4 -12  -7    1.42    0.39
  -4 -12  -7    0.96    0.33
   4 -12  -7    1.37    0.39
  -5 -12  -7    0.06    0.28
  -5 -12  -7    0.54    0.28
   5 -12  -7    0.31    0.27
   0 -13  -7    0.23    0.34
   0 -13  -7    0.02    0.27
  -1 -13  -7    9.05    0.73
  -1 -13  -7    8.84    0.80
   1 -13  -7    8.27    0.69
   1 -13  -7   10.11    0.83
  -2 -13  -7    9.94    0.77
  -2 -13  -7    9.53    0.83
   2 -13  -7   10.41    0.83
  -3 -13  -7    0.44    0.31
  -3 -13  -7    0.17    0.28
   3 -13  -7    0.37    0.29
  -4 -13  -7    0.52    0.26
  -4 -13  -7    0.17    0.28
   4 -13  -7    0.52    0.27
   0 -14  -7   -0.05    0.27
   0 -14  -7    0.17    0.23
  -1 -14  -7    1.33    0.30
  -1 -14  -7    0.62    0.29
   1 -14  -7    1.01    0.32
   0   0   8   97.08    4.57
   0   0   8   89.58    3.40
   0   0  -8  104.95    3.61
   0   0   8   99.05    3.45
   0   0  -8   98.41    4.57
   0   0   8  105.12    3.46
   1   0   8    0.72    0.12
   1   0   8    0.53    0.15
  -1   0   8    0.46    0.13
   1   0  -8    0.64    0.16
  -1   0   8    0.36    0.14
  -1   0  -8    0.65    0.16
  -1   0  -8    0.59    0.14
   1   0   8    0.72    0.12
  -1   0   8    0.64    0.10
  -1   0   8    0.71    0.15
  -2   0   8   -0.04    0.13
   2   0   8    0.11    0.09
   2   0   8    0.01    0.13
  -2   0  -8    0.04    0.12
  -2   0   8    0.06    0.13
   2   0  -8    0.13    0.13
   2   0   8    0.06    0.09
  -2   0  -8    0.06    0.12
  -2   0   8    0.10    0.09
  -2   0   8    0.02    0.10
  -3   0  -8   60.26    2.44
   3   0   8   67.62    3.04
  -3   0   8   64.25    2.36
  -3   0   8   65.45    2.31
  -3   0   8   63.53    2.98
   3   0  -8   60.15    3.04
  -3   0  -8   69.28    3.03
  -3   0   8   62.77    2.35
  -4   0  -8   64.97    2.47
  -4   0   8   65.73    2.33
   4   0   8   61.86    3.02
  -4   0   8   63.12    2.35
  -4   0   8   62.08    2.37
  -4   0  -8   63.83    2.99
   4   0  -8   61.76    3.03
  -5   0   8    9.61    0.53
   5   0   8    8.67    0.59
  -5   0  -8    9.26    0.53
  -5   0  -8    8.71    0.54
  -5   0   8    8.40    0.53
   5   0  -8    9.19    0.62
  -5   0   8    9.11    0.57
  -5   0  -8    9.29    0.58
  -6   0   8   72.71    2.74
   6   0   8   72.66    3.44
  -6   0   8   69.57    2.71
   6   0  -8   71.22    3.47
  -6   0  -8   71.89    2.86
   7   0  -8   60.70    3.04
   7   0   8   60.42    3.16
   7   0  -8   64.02    3.16
   8   0  -8    1.50    0.42
   8   0   8    2.18    0.51
   9   0   8   10.11    0.92
   9   0  -8    8.50    0.88
  10   0   8    7.49    0.76
  10   0  -8    8.32    0.75
   0   1   8    0.06    0.11
   0  -1   8    0.04    0.10
   0   1   8   -0.10    0.08
   0   1  -8    0.17    0.12
   0   1   8    0.04    0.12
   0  -1   8   -0.05    0.09
   0   1  -8    0.02    0.08
   0  -1  -8   -0.02    0.12
   0   1   8    0.20    0.14
   0  -1  -8   -0.08    0.10
  -1   1   8   14.77    0.77
  -1  -1  -8   13.12    0.62
   1  -1   8   12.81    0.69
   1   1  -8   15.89    0.76
   1  -1   8   13.30    0.55
  -1   1   8   12.78    0.56
  -1   1   8   12.69    0.60
  -1   1   8   15.19    0.62
   1  -1   8   13.53    0.54
   1   1   8   13.52    0.59
  -1  -1   8   13.83    0.59
   1   1   8   15.25    0.77
   1  -1  -8   14.93    0.74
  -1  -1   8   14.44    0.59
  -1   1  -8   14.09    0.61
  -1   1  -8   14.41    0.75
   1   1   8   14.19    0.59
  -2   1   8   78.93    2.85
   2  -1   8   78.88    3.67
  -2  -1  -8   78.25    2.96
   2   1  -8   79.02    3.72
  -2   1   8   80.25    2.81
  -2  -1  -8   83.29    3.68
  -2   1   8   79.42    2.84
   2   1   8   80.71    2.81
   2  -1  -8   81.09    3.70
   2   1   8   82.38    2.82
  -2  -1   8   76.88    2.77
  -2   1  -8   77.12    2.95
   2   1   8   72.97    3.71
  -2  -1   8   81.51    2.83
  -2   1  -8   81.12    3.72
  -2  -1   8   78.61    2.84
  -3   1   8    4.19    0.33
  -3   1   8    5.37    0.34
  -3  -1  -8    5.12    0.33
  -3  -1  -8    4.55    0.34
  -3   1   8    5.93    0.39
   3  -1   8    5.41    0.36
  -3   1   8    5.39    0.36
   3   1  -8    4.91    0.39
  -3   1  -8    4.74    0.35
  -3  -1   8    5.01    0.31
  -3   1  -8    4.71    0.29
   3   1   8    4.95    0.39
  -3  -1   8    5.24    0.35
   3   1   8    4.94    0.31
  -3   1  -8    4.51    0.39
   3  -1  -8    5.57    0.39
   3   1   8    4.79    0.31
  -3  -1   8    4.68    0.34
  -4  -1  -8    3.31    0.33
  -4   1   8    3.23    0.30
   4  -1   8    3.03    0.29
  -4   1   8    3.19    0.33
   4   1  -8    3.33    0.35
  -4   1   8    3.01    0.30
  -4   1   8    3.34    0.33
   4   1   8    3.14    0.34
  -4   1  -8    3.23    0.33
  -4  -1   8    2.38    0.29
  -4  -1   8    3.15    0.31
  -4  -1   8    3.12    0.29
  -4   1  -8    3.26    0.33
   4  -1  -8    3.22    0.32
  -4   1  -8    3.52    0.30
   5   1  -8   18.23    1.09
  -5  -1  -8   19.93    0.94
  -5   1   8   19.71    0.91
  -5   1   8   18.72    0.89
  -5   1   8   19.54    1.01
  -5   1   8   19.78    0.92
   5  -1   8   17.76    1.00
  -5  -1   8   20.06    0.89
  -5   1  -8   18.13    1.04
  -5   1  -8   20.48    0.96
   5  -1  -8   21.67    1.07
   5   1   8   20.64    1.09
  -5   1  -8   18.04    0.85
  -5  -1   8   19.29    0.91
  -6   1   8   30.31    1.32
  -6  -1  -8   29.76    1.37
   6   1  -8   29.91    1.62
  -6   1  -8   29.71    1.37
   6   1   8   32.97    1.62
   6  -1  -8   29.30    1.55
  -6   1  -8   28.22    1.51
  -6  -1   8   29.84    1.31
   7  -1   8    1.95    0.46
   7   1  -8    2.11    0.46
   7   1  -8    1.72    0.32
   7   1   8    2.08    0.33
   7   1   8    1.62    0.41
  -7  -1   8    1.48    0.41
   7  -1  -8    1.80    0.44
   8   1  -8    0.44    0.34
   8  -1   8    0.46    0.36
   8  -1  -8    0.19    0.31
   8   1   8    0.54    0.36
   9   1  -8    0.42    0.32
   9  -1   8    0.89    0.39
   9  -1  -8    0.81    0.38
   9   1   8    0.72    0.39
  10   1  -8    3.39    0.51
  10   1   8    3.74    0.53
  10  -1  -8    3.85    0.53
   0  -2   8  108.62    3.85
   0   2  -8  113.64    4.03
   0   2   8  109.65    3.89
   0  -2   8  110.87    3.85
   0   2   8  119.95    5.17
   0   2   8  115.92    3.91
   0   2  -8  115.05    5.14
   0  -2  -8  102.57    5.08
   0   2   8  106.02    3.92
  -1   2   8    6.45    0.35
  -1   2   8    5.81    0.37
   1   2  -8    5.92    0.39
  -1  -2  -8    6.15    0.37
  -1   2   8    6.55    0.37
  -1   2   8    6.30    0.43
   1  -2  -8    6.24    0.36
   1   2   8    6.55    0.36
   1   2   8    6.12    0.35
  -1   2  -8    6.63    0.34
  -1  -2   8    5.66    0.32
   1   2   8    7.02    0.43
  -1  -2   8    6.45    0.32
  -1   2  -8    5.95    0.40
  -2   2   8    4.46    0.30
  -2   2   8    3.53    0.28
  -2   2   8    3.76    0.31
   2   2  -8    3.52    0.31
  -2   2   8    3.79    0.35
  -2  -2  -8    3.48    0.30
   2   2   8    4.11    0.28
   2   2   8    4.12    0.30
   2  -2  -8    3.83    0.28
  -2   2  -8    3.20    0.29
  -2   2  -8    3.43    0.32
  -2  -2   8    3.43    0.27
  -2  -2   8    4.33    0.31
   2   2   8    3.92    0.33
  -3   2   8    0.14    0.15
  -3   2   8    0.19    0.15
  -3  -2  -8    0.44    0.16
  -3   2   8    0.11    0.14
  -3   2   8    0.39    0.16
   3   2  -8    0.12    0.14
   3   2   8    0.20    0.15
   3   2   8    0.24    0.13
  -3   2  -8    0.24    0.14
   3   2   8   -0.07    0.11
   3  -2  -8    0.16    0.12
  -3   2  -8    0.23    0.15
  -3  -2   8    0.09    0.13
   4   2  -8    0.47    0.18
  -4   2   8    0.59    0.18
  -4   2   8    0.35    0.16
  -4  -2  -8    0.35    0.19
  -4   2   8    0.59    0.18
  -4   2   8    0.25    0.17
  -4   2  -8    0.43    0.18
   4   2   8    0.24    0.17
  -4  -2   8    0.36    0.17
   4  -2  -8    0.47    0.14
   4   2   8    0.53    0.15
  -4   2  -8    0.70    0.19
   4   2   8    0.50    0.15
  -5   2   8   40.61    1.68
  -5   2   8   41.91    2.09
  -5   2   8   41.70    1.72
  -5  -2  -8   43.15    1.77
  -5   2   8   41.95    1.69
   5   2  -8   44.23    2.16
   5   2   8   43.51    2.14
  -5   2  -8   44.00    2.13
  -5   2  -8   43.03    1.78
   5  -2  -8   39.38    2.03
  -6   2   8    8.20    0.57
  -6   2   8    9.13    0.61
   6   2  -8    9.15    0.67
  -6  -2  -8    7.78    0.57
   6   2   8    9.44    0.66
  -6   2  -8    8.29    0.62
  -6   2  -8    8.19    0.60
   7   2  -8   21.68    1.30
   7   2  -8   22.69    1.42
  -7  -2  -8   21.92    1.36
   7   2   8   20.51    1.41
  -7  -2   8   22.00    1.25
   7   2   8   20.95    1.31
   7  -2  -8   22.95    1.44
   8   2  -8   11.23    0.94
  -8  -2   8    9.80    0.83
   8  -2  -8    9.88    0.95
   8   2   8   10.81    0.97
   9   2  -8    0.44    0.33
   9  -2  -8    0.35    0.35
   9   2   8    0.23    0.31
  10   2  -8    2.86    0.45
  10   2   8    4.97    0.59
   0   3   8    0.17    0.14
   0   3   8    0.07    0.14
   0   3   8    0.10    0.13
   0   3  -8    0.17    0.09
   0   3   8    0.08    0.13
  -1   3   8   45.93    1.71
  -1   3   8   44.10    1.69
  -1   3   8   47.04    1.68
  -1   3   8   45.24    2.19
   1   3   8   41.41    2.16
  -1  -3   8   45.81    1.64
   1   3   8   44.02    1.69
   1   3   8   46.75    1.69
  -1   3  -8   46.92    1.72
  -2   3   8  189.98    6.32
  -2   3   8  179.78    6.33
  -2   3   8  165.51    8.36
  -2  -3  -8  184.73    6.63
  -2   3   8  192.74    6.37
  -2  -3   8  191.88    6.30
  -2   3  -8  180.52    6.59
   2   3   8  184.31    6.31
   2   3   8  183.92    6.33
  -2   3  -8  172.72    8.33
   2   3   8  171.48    8.33
  -3   3   8  101.79    3.55
  -3   3   8  101.09    3.58
  -3   3   8   85.65    4.64
  -3   3   8   99.25    3.55
  -3  -3  -8   99.49    3.71
  -3   3   8  104.04    3.67
   3   3   8  103.44    3.56
  -3  -3   8   96.75    3.53
  -3   3  -8   93.66    4.62
   3   3   8  102.59    4.63
  -3   3  -8  100.00    3.69
   3   3   8   98.47    3.52
  -4   3   8   26.23    1.14
  -4   3   8   26.60    1.12
  -4   3   8   26.54    1.13
  -4  -3  -8   26.28    1.17
  -4   3   8   24.99    1.40
   4   3   8   25.29    1.10
  -4   3  -8   27.49    1.40
  -4   3  -8   26.25    1.16
   4   3   8   25.38    1.09
   4   3   8   27.74    1.39
  -5  -3  -8    0.50    0.21
  -5   3   8    0.85    0.23
  -5   3   8    0.78    0.23
  -5   3   8    0.83    0.23
   5   3   8    0.82    0.21
   5   3   8    0.58    0.22
  -5   3  -8    0.94    0.25
  -5   3  -8    0.81    0.23
  -6   3   8    0.96    0.23
  -6   3   8    0.73    0.24
  -6   3   8    0.43    0.21
  -6  -3  -8    0.81    0.28
   6   3  -8    1.24    0.29
  -6  -3  -8    0.59    0.42
  -6  -3   8    1.52    0.38
  -6   3  -8    0.60    0.23
   6   3   8    0.87    0.26
  -6   3  -8    0.90    0.26
   7   3  -8   36.97    2.01
  -7  -3  -8   34.64    1.89
  -7  -3   8   34.71    1.75
   7   3   8   34.56    2.02
   8   3  -8    4.11    0.61
   8   3   8    3.14    0.55
  -8  -3   8    5.61    0.65
   9   3  -8    2.55    0.52
   9   3   8    1.61    0.43
  10   3  -8    0.38    0.27
  10   3   8    0.26    0.28
   0   4   8    1.21    0.20
   0   4   8    1.55    0.22
   0   4   8    1.02    0.20
  -1   4   8  100.32    4.79
  -1   4   8  104.51    3.68
  -1   4   8  101.31    3.66
  -1   4   8  100.33    3.66
   1   4   8  101.08    3.66
   1   4   8  106.74    3.69
  -1   4  -8  104.67    3.78
  -2   4   8   14.71    0.69
  -2   4   8   14.94    0.85
  -2   4   8   14.34    0.70
  -2   4   8   14.73    0.69
  -2   4  -8   13.98    0.67
   2   4   8   13.30    0.66
   2   4   8   13.94    0.68
  -3   4   8   60.20    2.41
  -3   4   8   62.25    2.35
  -3   4   8   61.20    2.37
  -3   4   8   62.75    3.05
  -3   4   8   64.52    2.36
   3   4   8   63.78    2.33
  -3   4  -8   63.43    2.42
   3   4   8   62.35    2.35
  -4   4   8   25.12    1.11
  -4  -4  -8   25.00    1.15
  -4   4   8   24.75    1.13
  -4   4   8   27.66    1.14
  -4   4   8   25.15    1.39
   4   4   8   25.01    1.09
  -4   4  -8   24.90    1.36
   4   4   8   23.65    1.10
  -4   4  -8   25.62    1.14
  -5   4   8   10.78    0.77
  -5  -4  -8   10.21    0.68
  -5   4   8   10.44    0.66
  -5   4   8   11.63    0.65
  -5   4  -8   11.85    0.77
  -5   4  -8   11.62    0.69
   5   4   8   11.92    0.77
   5   4   8   10.75    0.63
  -6  -4  -8   24.22    1.38
   6   4  -8   21.61    1.38
  -6   4   8   23.10    1.31
  -6  -4  -8   22.38    1.15
  -6   4  -8   24.80    1.33
   6   4   8   23.76    1.34
   6   4   8   19.00    1.39
  -6  -4   8   22.30    1.24
  -7  -4  -8    0.47    0.37
   7   4  -8    0.23    0.29
   7   4   8   -0.12    0.27
  -7  -4   8    0.12    0.28
   8   4  -8   12.96    1.03
  -8  -4  -8   14.42    1.06
  -8  -4   8   12.00    0.91
   8   4   8   12.05    1.04
   9   4  -8    1.29    0.38
  -9  -4   8    1.19    0.33
   9   4   8    0.98    0.36
  10   4  -8   12.03    0.85
  10   4   8   11.88    0.87
   0   5   8   -0.04    0.11
   0   5   8    0.07    0.15
   0   5   8   -0.01    0.13
  -1   5   8    0.26    0.15
  -1   5   8    0.08    0.15
  -1   5   8    0.07    0.14
   1   5   8    0.03    0.15
   1   5   8    0.29    0.16
  -1   5  -8    0.02    0.12
  -2   5   8  337.79   11.90
  -2   5   8  340.57   11.86
  -2   5   8  354.25   11.87
   2   5   8  349.84   11.86
  -2   5  -8  343.18   12.38
   2   5   8  333.88   11.90
  -3   5   8    8.48    0.63
  -3   5   8    8.05    0.53
  -3   5   8    8.25    0.53
  -3   5   8    8.03    0.51
  -3   5   8    8.26    0.52
  -3   5  -8    8.61    0.51
   3   5   8    8.38    0.53
   3   5   8    7.09    0.50
  -4   5   8    1.61    0.29
  -4   5   8    1.87    0.31
  -4   5   8    2.25    0.37
  -4   5   8    1.54    0.28
   4   5   8    1.50    0.28
  -4   5  -8    1.61    0.29
  -5   5   8    0.23    0.21
  -5   5   8    0.02    0.18
  -5   5  -8   -0.07    0.20
   5   5   8   -0.06    0.18
  -5   5  -8    0.10    0.21
  -6  -5  -8    9.68    0.90
  -6   5   8    9.20    0.72
  -6  -5   8    9.24    0.77
  -6   5  -8    7.40    0.69
   6   5   8   10.45    0.86
  -7  -5  -8    9.91    0.89
   7   5  -8    6.48    0.76
  -7  -5   8    8.42    0.76
   7   5   8    8.68    0.84
   8   5  -8   11.38    0.94
  -8  -5  -8   10.90    0.94
  -8  -5   8   11.39    0.85
   8   5   8   10.15    0.93
   9   5  -8    1.81    0.42
   9   5   8    2.07    0.44
  -9  -5   8    2.59    0.43
  10   5  -8    2.43    0.35
  10  -5   8    2.87    0.40
  10   5   8    2.29    0.36
   0   6   8    8.61    0.52
   0   6   8    9.33    0.55
   0   6   8    8.76    0.54
  -1   6   8    3.37    0.35
  -1   6   8    2.48    0.30
  -1   6   8    2.50    0.31
   1   6   8    2.52    0.32
   1   6   8    2.54    0.31
  -2   6   8   80.40    3.07
  -2   6   8   86.54    3.06
  -2   6   8   84.34    3.07
   2   6   8   82.23    3.05
  -2   6  -8   80.13    3.12
   2   6   8   79.41    3.07
  -3   6   8   51.12    2.13
  -3   6   8   53.94    2.12
  -3   6   8   54.27    2.11
  -3   6   8   52.13    2.18
  -3   6  -8   53.44    2.16
   3   6   8   57.77    2.13
  -4   6   8    8.73    0.58
  -4   6   8    8.53    0.61
  -4   6   8    8.75    0.59
  -4   6   8    9.20    0.72
   4   6   8    8.09    0.58
  -4   6  -8    8.51    0.59
  -5  -6  -8    4.25    0.59
  -5   6   8    3.73    0.49
   5  -6   8    3.84    0.56
  -5  -6   8    4.33    0.51
   5  -6  -8    4.60    0.58
   6  -6   8    0.50    0.35
  -6  -6  -8    0.10    0.36
  -6  -6   8    0.45    0.32
   6   6   8    0.09    0.28
   6  -6  -8    0.32    0.33
  -7  -6  -8    0.46    0.39
   7   6   8    0.29    0.29
  -7  -6   8    0.66    0.32
  -8  -6  -8    0.24    0.35
   8   6  -8    0.54    0.32
  -8  -6   8    0.52    0.30
   8   6   8    0.34    0.29
   9   6  -8    1.09    0.31
   9  -6   8    0.99    0.37
  -9  -6   8    0.68    0.30
   9   6   8    0.86    0.32
   0   7   8   -0.30    0.13
   0   7   8    0.22    0.20
  -1   7   8    0.45    0.19
  -1   7   8    0.50    0.20
   1   7   8    0.84    0.23
   1   7   8    0.45    0.20
  -2   7   8   23.93    1.11
  -2   7   8   22.77    1.09
  -2   7  -8   23.82    1.10
   2   7   8   24.02    1.11
  -3   7   8    0.44    0.22
  -3   7   8    0.29    0.22
  -3   7   8    0.60    0.22
  -3   7  -8    0.26    0.18
   3   7   8    0.41    0.22
   4  -7   8    4.95    0.66
  -4  -7  -8    3.69    0.57
  -4  -7  -8    5.64    0.63
  -4   7   8    4.49    0.48
  -4  -7   8    3.88    0.48
  -4   7  -8    3.76    0.44
   4  -7  -8    4.10    0.60
  -5  -7  -8   -0.08    0.33
   5  -7   8   -0.15    0.33
  -5  -7  -8    0.07    0.30
   5  -7  -8    0.37    0.33
  -5  -7   8    0.49    0.31
  -6  -7  -8    6.48    0.75
   6  -7   8    6.82    0.74
  -6  -7  -8    7.50    0.73
   6  -7   8    7.54    0.75
  -6  -7   8    7.53    0.69
   6  -7  -8    6.72    0.74
  -7  -7  -8    2.66    0.51
   7  -7   8    2.83    0.51
   7  -7  -8    2.00    0.44
   7   7   8    2.83    0.46
  -7  -7   8    1.88    0.38
  -8  -7  -8   11.25    0.88
   8  -7   8   10.64    0.87
   8   7   8    9.70    0.84
  -8  -7   8   10.58    0.77
   9  -7   8   -0.12    0.24
   9   7   8    0.21    0.22
  -9  -7   8   -0.15    0.21
   0   8   8   15.74    0.83
   0   8   8   14.96    0.83
  -1   8   8    0.25    0.20
  -1   8   8    0.60    0.23
   1   8   8    0.74    0.25
   1   8   8    0.65    0.26
  -2   8   8    1.02    0.27
  -2  -8  -8    0.85    0.32
   2  -8   8    0.51    0.31
  -2   8   8    1.06    0.27
  -2   8   8    0.47    0.25
  -2  -8  -8    0.65    0.42
   2  -8  -8    0.67    0.38
   2   8   8    0.66    0.26
   2  -8  -8    1.00    0.37
   3  -8   8    8.61    0.85
  -3  -8  -8    5.75    0.73
  -3  -8  -8    8.37    0.77
   3  -8  -8    7.43    0.82
   3  -8  -8    7.95    0.77
   4  -8   8    0.43    0.36
  -4  -8  -8    0.09    0.30
  -4  -8  -8    0.32    0.36
  -4  -8   8    1.09    0.35
   4  -8  -8    0.62    0.36
   4  -8  -8    0.19    0.34
  -5  -8  -8    0.25    0.31
   5  -8   8    0.19    0.30
  -5  -8  -8   -0.21    0.31
  -5  -8   8    0.04    0.29
   5  -8  -8    0.08    0.34
   5  -8  -8    0.05    0.31
   6  -8   8    6.15    0.69
  -6  -8  -8    5.12    0.69
  -6  -8  -8    5.39    0.60
   6  -8   8    6.11    0.71
  -6  -8   8    5.04    0.56
   6  -8  -8    4.09    0.57
   7  -8   8    7.19    0.75
  -7  -8  -8    6.42    0.71
   7  -8  -8    6.05    0.66
  -7  -8   8    8.65    0.71
  -8  -8  -8    0.02    0.29
   8  -8   8   -0.04    0.29
  -8  -8   8    0.24    0.27
   8  -8  -8    0.27    0.26
   0  -9  -8    0.09    0.29
   0  -9  -8    0.25    0.37
   1  -9   8    0.31    0.30
  -1  -9  -8    0.17    0.28
  -1  -9  -8    0.37    0.37
   1  -9  -8   -0.43    0.28
   1  -9  -8    0.33    0.36
   2  -9   8   13.02    0.99
  -2  -9  -8   13.12    0.95
  -2  -9  -8   13.65    1.07
   2  -9  -8   14.32    1.06
   2  -9  -8   15.18    1.00
   3  -9   8   22.51    1.40
  -3  -9  -8   21.72    1.40
  -3  -9  -8   20.55    1.26
   3  -9  -8   23.35    1.39
   3  -9  -8   22.28    1.29
   4  -9   8   -0.34    0.30
  -4  -9  -8    0.32    0.32
  -4  -9  -8   -0.16    0.35
   4  -9  -8    0.29    0.32
   4  -9  -8    0.19    0.35
  -4  -9   8    0.44    0.31
  -5  -9  -8    5.33    0.63
   5  -9   8    7.74    0.82
  -5  -9  -8    7.19    0.82
   5  -9  -8    7.67    0.80
  -5  -9   8    5.93    0.64
  -6  -9  -8    0.95    0.33
   6  -9   8    0.69    0.34
  -6  -9  -8    1.35    0.46
  -6  -9   8    1.57    0.39
   6  -9  -8    0.50    0.33
   7  -9   8    1.19    0.37
  -7  -9  -8    0.53    0.36
  -7  -9  -8    0.55    0.28
   7  -9  -8    0.46    0.29
  -7  -9   8    0.75    0.31
   8  -9   8    2.53    0.40
  -8  -9  -8    2.39    0.41
   8  -9  -8    2.19    0.36
  -8  -9   8    2.05    0.33
   0 -10  -8   51.14    2.45
   0 -10  -8   54.72    2.64
  -1 -10  -8    4.92    0.69
  -1 -10  -8    5.13    0.61
   1 -10   8    5.41    0.67
   1 -10  -8    6.11    0.76
   1 -10  -8    5.07    0.61
   2 -10   8    0.48    0.33
  -2 -10  -8    0.60    0.43
  -2 -10  -8    0.35    0.35
   2 -10  -8    0.53    0.38
   2 -10  -8    0.41    0.35
   3 -10   8    9.18    0.85
  -3 -10  -8   10.48    0.94
  -3 -10  -8    9.03    0.81
   3 -10  -8    6.33    0.74
   3 -10  -8    9.28    0.83
  -4 -10  -8    6.07    0.76
   4 -10   8    4.48    0.63
  -4 -10  -8    6.03    0.67
   4 -10  -8    6.72    0.67
   4 -10  -8    4.31    0.63
  -5 -10  -8    2.77    0.56
   5 -10   8    2.30    0.49
  -5 -10  -8    1.48    0.37
  -5 -10   8    2.02    0.41
   5 -10  -8    2.61    0.49
  -6 -10  -8    0.92    0.39
  -6 -10  -8    0.94    0.31
  -6 -10   8    0.31    0.29
   6 -10  -8    0.57    0.31
  -7 -10  -8   -0.14    0.27
  -7 -10  -8    0.00    0.22
  -7 -10   8   -0.15    0.22
   7 -10  -8   -0.24    0.22
   0 -11  -8   -0.25    0.30
   0 -11  -8   -0.01    0.38
  -1 -11  -8   26.00    1.63
  -1 -11  -8   26.74    1.47
   1 -11  -8   27.76    1.49
   1 -11  -8   27.46    1.63
  -2 -11  -8    1.58    0.41
  -2 -11  -8    1.98    0.50
   2 -11   8    1.66    0.42
   2 -11  -8    2.94    0.48
   2 -11  -8    1.93    0.51
  -3 -11  -8    0.87    0.42
  -3 -11  -8    0.80    0.35
   3 -11   8    1.29    0.44
   3 -11  -8    0.59    0.39
   3 -11  -8    1.44    0.38
  -4 -11  -8    6.19    0.66
  -4 -11  -8    7.59    0.80
   4 -11  -8    5.61    0.67
  -5 -11  -8    0.93    0.32
  -5 -11  -8    1.11    0.40
  -5 -11   8    0.98    0.33
   5 -11  -8    0.92    0.36
  -6 -11  -8   -0.29    0.25
  -6 -11  -8    0.16    0.25
   6 -11  -8   -0.13    0.23
  -6 -11   8    0.39    0.25
   0 -12  -8    0.19    0.36
   0 -12  -8    0.31    0.32
  -1 -12  -8    2.86    0.48
  -1 -12  -8    3.72    0.60
   1 -12  -8    3.38    0.56
   1 -12  -8    3.10    0.46
  -2 -12  -8    0.14    0.34
  -2 -12  -8    0.13    0.30
   2 -12  -8    0.21    0.34
   2 -12  -8   -0.01    0.26
  -3 -12  -8    4.23    0.53
  -3 -12  -8    3.82    0.59
   3 -12  -8    3.84    0.54
  -4 -12  -8    0.50    0.32
  -4 -12  -8    0.42    0.28
   4 -12  -8    0.60    0.32
  -5 -12  -8    0.26    0.25
  -5 -12  -8   -0.04    0.26
   5 -12  -8    0.24    0.26
   0 -13  -8   -0.01    0.26
   0 -13  -8   -0.21    0.30
  -1 -13  -8    0.30    0.34
  -1 -13  -8    0.84    0.32
   1 -13  -8    0.80    0.29
   1 -13  -8    0.95    0.37
  -2 -13  -8   -0.04    0.28
  -2 -13  -8    0.12    0.27
   2 -13  -8    0.20    0.24
   2 -13  -8    0.53    0.30
  -3 -13  -8    2.57    0.43
  -3 -13  -8    2.87    0.42
   3 -13  -8    2.37    0.38
  -4 -13  -8    0.28    0.27
  -4 -13  -8    0.17    0.22
   4 -13  -8    0.09    0.23
   0 -14  -8    3.62    0.43
   0   0   9   -0.07    0.12
   0   0   9   -0.04    0.09
   0   0   9   -0.17    0.10
   0   0  -9   -0.07    0.12
   0   0   9   -0.01    0.07
   0   0  -9    0.05    0.11
   1   0   9    0.01    0.12
  -1   0  -9   -0.06    0.12
  -1   0   9   -0.01    0.11
  -1   0  -9    0.13    0.13
  -1   0   9   -0.27    0.12
   1   0   9   -0.06    0.10
  -1   0   9    0.11    0.08
  -1   0   9   -0.06    0.12
   1   0  -9    0.05    0.13
   1   0   9    0.05    0.10
  -2   0  -9    0.09    0.13
  -2   0  -9    0.06    0.13
  -2   0   9   -0.08    0.10
  -2   0   9    0.22    0.14
   2   0  -9    0.06    0.13
  -2   0   9   -0.18    0.12
   2   0   9   -0.10    0.09
  -2   0   9    0.04    0.09
   2   0   9    0.18    0.15
   2   0   9    0.04    0.10
  -3   0  -9   -0.02    0.14
  -3   0  -9    0.04    0.13
  -3   0   9    0.10    0.14
  -3   0   9    0.12    0.14
  -3   0   9   -0.01    0.08
   3   0   9   -0.09    0.13
  -3   0   9   -0.09    0.12
   3   0  -9    0.15    0.15
  -4   0   9   -0.12    0.12
  -4   0   9   -0.16    0.13
  -4   0  -9   -0.10    0.11
   4   0  -9    0.17    0.16
  -4   0  -9    0.05    0.15
  -4   0   9   -0.07    0.14
   4   0   9    0.16    0.14
   5   0   9   -0.03    0.14
  -5   0  -9   -0.04    0.16
  -5   0   9    0.19    0.17
   5   0  -9   -0.01    0.16
  -5   0   9    0.02    0.16
  -5   0   9   -0.04    0.15
  -5   0  -9    0.04    0.12
  -6   0   9    0.22    0.19
   6   0   9    0.06    0.16
   6   0  -9    0.07    0.18
  -6   0  -9    0.09    0.17
  -6   0   9    0.16    0.19
   7   0  -9   -0.13    0.17
   7   0  -9   -0.12    0.27
   7   0   9   -0.08    0.27
   8   0  -9    0.01    0.30
   8   0   9   -0.01    0.34
   9   0   9    0.35    0.35
   9   0  -9   -0.24    0.28
  10   0   9   -0.03    0.28
  10   0  -9    0.22    0.28
   0  -1   9    0.00    0.10
   0   1  -9    0.07    0.09
   0  -1  -9    0.05    0.11
   0  -1   9    0.07    0.10
   0   1   9    0.05    0.14
   0   1   9    0.06    0.12
   0   1  -9    0.07    0.12
   0   1   9    0.18    0.10
   0   1   9   -0.01    0.12
  -1   1   9  136.63    4.63
   1  -1   9  131.74    4.57
   1   1  -9  123.44    6.10
  -1   1   9  146.18    6.12
  -1  -1  -9  144.22    6.09
  -1  -1  -9  131.57    4.83
  -1   1   9  131.62    4.64
   1  -1   9  131.88    4.57
  -1   1   9  122.93    4.57
   1  -1   9  119.38    6.03
   1   1   9  133.19    4.61
  -1  -1   9  131.53    4.62
  -1   1  -9  125.14    4.81
  -1   1  -9  139.17    6.11
   1  -1  -9  128.95    6.09
  -1  -1   9  137.81    4.62
   1   1   9  133.46    4.62
   1   1   9  135.14    6.12
   2   1  -9   20.70    1.12
  -2   1   9   21.10    0.90
  -2   1   9   22.24    1.12
  -2  -1  -9   19.70    0.92
   2  -1   9   23.10    1.07
  -2   1   9   21.74    0.86
  -2   1   9   21.48    0.90
   2   1   9   21.69    0.87
   2   1   9   23.60    1.14
   2   1   9   20.81    0.86
  -2  -1   9   21.60    0.89
   2  -1  -9   21.72    1.11
  -2   1  -9   22.49    1.12
  -2   1  -9   20.75    0.92
  -2  -1   9   21.30    0.89
  -3   1   9   21.33    0.94
  -3   1   9   21.67    0.94
  -3  -1  -9   21.44    0.96
   3  -1   9   23.84    1.10
  -3   1   9   22.48    0.90
   3   1  -9   21.00    1.15
  -3   1   9   23.36    1.14
   3  -1  -9   20.45    1.13
  -3   1  -9   21.13    1.14
   3   1   9   20.67    0.88
  -3   1  -9   22.06    0.97
  -3  -1   9   22.80    0.94
  -3  -1   9   20.38    0.92
   3   1   9   23.28    1.17
   3   1   9   22.08    0.89
   4  -1   9    0.23    0.13
   4   1  -9    0.02    0.15
  -4   1   9    0.21    0.16
  -4   1   9    0.39    0.17
  -4   1   9    0.05    0.12
  -4   1   9    0.11    0.15
  -4  -1  -9    0.05    0.15
  -4  -1   9    0.11    0.15
   4  -1  -9    0.06    0.14
  -4  -1   9    0.02    0.14
  -4   1  -9   -0.03    0.13
   4   1   9    0.21    0.17
  -4   1  -9    0.14    0.17
  -5  -1  -9   30.19    1.32
   5   1  -9   29.44    1.58
  -5   1   9   28.93    1.27
  -5   1   9   30.27    1.26
  -5   1   9   29.09    1.29
  -5   1  -9   32.39    1.35
   5   1   9   29.06    1.55
   5  -1  -9   28.29    1.52
  -5   1  -9   28.53    1.52
  -5  -1   9   31.09    1.28
  -6   1   9   -0.06    0.18
  -6   1   9    0.39    0.23
   6   1  -9   -0.14    0.18
  -6  -1  -9   -0.12    0.17
   6   1   9   -0.11    0.15
   6  -1  -9   -0.24    0.14
  -6  -1   9    0.00    0.18
  -6   1  -9    0.08    0.19
   7   1  -9   43.15    2.35
   7  -1   9   47.15    2.40
   7   1   9   37.32    2.32
  -7  -1   9   43.03    2.06
   7  -1  -9   41.37    2.35
   7   1   9   46.03    2.22
   8   1  -9    0.94    0.37
   8  -1   9    0.91    0.40
   8   1   9    0.48    0.36
   8  -1  -9    0.81    0.42
   9   1  -9    1.24    0.40
   9  -1   9    0.47    0.35
   9  -1  -9    0.79    0.38
   9   1   9    0.98    0.40
  10   1  -9    0.22    0.26
  10   1   9    0.01    0.26
  10  -1  -9    0.06    0.26
   0   2   9    3.29    0.25
   0  -2  -9    3.74    0.24
   0   2  -9    4.10    0.31
   0   2  -9    3.95    0.24
   0   2   9    4.27    0.34
   0   2   9    3.87    0.29
   0  -2   9    3.56    0.23
   0  -2   9    3.28    0.22
   0   2   9    3.85    0.29
  -1  -2  -9    0.04    0.06
  -1   2   9   -0.13    0.12
  -1   2   9    0.10    0.14
  -1   2   9    0.04    0.12
  -1  -2  -9    0.24    0.14
   1   2  -9    0.06    0.12
  -1   2   9    0.23    0.15
  -1   2  -9   -0.11    0.12
  -1  -2   9    0.01    0.10
   1  -2  -9   -0.05    0.09
   1   2   9    0.36    0.14
  -1  -2   9    0.16    0.12
   1   2   9    0.27    0.13
  -1   2  -9   -0.06    0.11
   1   2   9    0.12    0.14
   2   2  -9   25.23    1.25
  -2   2   9   24.81    0.98
  -2  -2  -9   23.40    1.04
  -2   2   9   23.15    1.00
  -2   2   9   25.69    1.27
  -2   2   9   23.95    1.01
  -2   2  -9   23.69    1.01
  -2  -2   9   26.31    1.00
   2   2   9   23.86    0.98
   2  -2  -9   25.86    1.20
  -2   2  -9   22.26    1.24
  -2  -2   9   23.82    0.98
   2   2   9   24.56    1.26
   2   2   9   24.58    0.98
  -3   2   9  136.51    4.77
  -3  -2  -9  132.94    4.98
  -3   2   9  132.75    4.73
  -3   2   9  140.26    6.26
   3   2  -9  139.19    6.26
  -3   2   9  134.60    4.79
   3   2   9  126.28    6.24
   3   2   9  124.68    4.73
   3  -2  -9  137.13    6.19
  -3  -2   9  130.10    4.75
   3   2   9  141.77    4.73
  -3   2  -9  134.48    6.25
  -3  -2   9  137.31    4.77
  -3   2  -9  135.21    4.97
  -4   2   9    5.32    0.44
  -4   2   9    5.22    0.40
  -4   2   9    5.20    0.41
   4   2  -9    6.23    0.47
  -4   2   9    5.15    0.38
  -4  -2  -9    5.37    0.41
   4  -2  -9    5.61    0.38
  -4   2  -9    5.26    0.41
   4   2   9    5.50    0.46
  -4   2  -9    5.37    0.45
  -4  -2   9    6.18    0.42
   4   2   9    5.46    0.36
  -5  -2  -9    0.01    0.16
   5   2  -9    0.10    0.19
  -5   2   9   -0.16    0.15
  -5   2   9    0.28    0.18
  -5   2   9    0.11    0.15
  -5  -2   9    0.25    0.16
   5   2   9   -0.02    0.16
  -5   2  -9    0.44    0.20
   5  -2  -9    0.21    0.13
  -5   2  -9    0.18    0.17
  -6  -2  -9   10.53    0.69
  -6   2   9   10.84    0.68
  -6   2   9   10.30    0.66
   6   2  -9   12.11    0.81
   6   2   9   12.02    0.79
  -6   2  -9   11.89    0.73
  -6   2  -9   11.37    0.73
  -6  -2   9   10.07    0.88
   7   2  -9   20.44    1.27
  -7  -2  -9   17.19    1.18
  -7  -2   9   17.06    1.09
   7   2   9   17.85    1.27
   7  -2  -9   15.27    1.22
   8   2  -9    0.41    0.34
   8  -2  -9    0.28    0.35
  -8  -2   9    0.61    0.32
   8   2   9    0.42    0.33
   9   2  -9   11.69    0.99
   9   2   9   11.54    1.02
   9  -2  -9   12.58    1.01
  10   2  -9   11.42    0.83
  10   2   9    9.15    0.82
   0   3   9   -0.12    0.13
   0   3   9    0.14    0.14
   0   3   9   -0.26    0.13
   0   3   9    0.01    0.12
  -1   3   9   50.64    1.81
  -1   3   9   50.64    1.84
  -1   3   9   45.88    1.81
  -1   3   9   46.37    2.34
  -1   3  -9   48.95    1.85
   1   3   9   45.46    2.33
  -1  -3   9   50.10    1.77
   1   3   9   49.40    1.82
   1   3   9   49.86    1.83
  -2   3   9  118.80    4.32
  -2  -3  -9  125.82    4.55
  -2   3   9  124.97    4.37
  -2   3   9  122.41    4.34
  -2   3   9  115.56    5.70
   2   3   9  120.12    4.34
  -2   3  -9  123.59    4.51
   2   3   9  121.32    4.32
  -2   3  -9  122.66    5.68
   2   3   9  128.68    5.70
  -3   3   9   51.99    2.73
  -3   3   9   56.07    2.10
  -3   3   9   55.58    2.14
  -3   3   9   55.71    2.16
  -3   3   9   56.74    2.12
  -3  -3  -9   56.89    2.21
  -3  -3   9   54.37    2.09
   3   3   9   58.08    2.09
  -3   3  -9   58.82    2.20
   3   3   9   60.46    2.72
  -3   3  -9   52.08    2.69
   3   3   9   54.77    2.10
  -4   3   9   36.55    1.84
  -4   3   9   35.39    1.46
  -4  -3  -9   35.75    1.52
  -4   3   9   35.62    1.48
  -4   3   9   33.99    1.43
   4   3   9   34.90    1.44
  -4   3  -9   39.89    1.85
   4   3   9   33.02    1.81
   4   3   9   34.57    1.42
  -4   3  -9   36.06    1.51
  -5   3   9   37.92    1.54
  -5   3   9   35.50    1.89
  -5  -3  -9   36.02    1.60
  -5   3  -9   37.82    1.61
   5   3   9   37.30    1.92
  -5   3  -9   36.51    1.91
  -6   3   9    0.05    0.22
  -6   3   9    0.24    0.19
  -6   3   9    0.39    0.24
   6   3  -9    0.64    0.31
   6   3  -9    0.60    0.26
  -6  -3  -9    0.35    0.24
  -6  -3  -9    1.15    0.41
  -6  -3   9    0.15    0.27
   6   3   9    0.18    0.29
   6   3   9    0.57    0.23
  -6   3  -9    0.30    0.21
  -6   3  -9    0.04    0.19
  -7  -3  -9    3.08    0.56
   7   3  -9    3.08    0.52
  -7  -3   9    3.02    0.51
   7   3   9    1.96    0.46
   8   3  -9    0.19    0.30
   8   3   9   -0.30    0.28
  -8  -3   9    0.14    0.30
   9   3  -9    4.47    0.58
   9   3   9    4.66    0.61
  10   3  -9    0.17    0.24
  10   3   9    0.20    0.26
   0   4   9   24.05    0.98
   0   4   9   24.69    0.99
   0   4   9   24.13    1.00
   0   4   9   21.41    1.21
  -1   4   9    1.12    0.21
  -1   4   9    1.19    0.23
  -1   4   9    1.13    0.20
  -1   4   9    1.42    0.23
  -1   4  -9    1.06    0.16
   1   4   9    1.01    0.20
   1   4   9    0.85    0.19
  -2   4   9  161.78    5.55
  -2   4   9  150.87    5.58
  -2   4   9  146.95    7.32
  -2   4   9  161.90    5.57
  -2   4  -9  163.91    5.78
   2   4   9  159.19    5.57
   2   4   9  159.29    5.55
  -3   4   9   38.09    1.57
  -3   4   9   40.00    1.55
  -3   4   9   36.03    1.56
  -3   4   9   41.45    1.99
  -3   4   9   39.09    1.55
   3   4   9   37.31    1.52
  -3   4  -9   36.93    1.57
   3   4   9   38.59    1.55
  -4   4   9    0.19    0.20
  -4   4   9    0.38    0.20
  -4   4   9    0.04    0.17
  -4   4   9    0.23    0.19
  -4  -4  -9    0.40    0.19
  -4   4  -9    0.41    0.20
   4   4   9    0.14    0.17
   4   4   9    0.06    0.17
   4   4   9    0.59    0.19
  -4   4  -9    0.48    0.19
  -5  -4  -9    5.89    0.49
  -5   4   9    6.31    0.55
  -5   4   9    6.37    0.55
  -5   4   9    6.38    0.55
   5   4   9    5.25    0.47
   5   4   9    6.00    0.54
  -5   4  -9    5.76    0.53
  -5   4  -9    5.32    0.52
   6   4  -9    5.62    0.64
  -6   4   9    3.62    0.44
  -6  -4  -9    5.22    0.65
   6   4   9    5.14    0.53
  -6  -4   9    4.27    0.53
  -6   4  -9    3.68    0.47
   6   4   9    5.28    0.67
   7   4  -9    1.71    0.44
  -7  -4  -9    1.03    0.39
   7   4   9    1.67    0.44
  -7  -4   9    1.08    0.38
   8   4  -9    0.45    0.33
  -8  -4  -9    0.77    0.41
   8   4   9    0.62    0.35
  -8  -4   9    0.59    0.33
   9   4  -9    3.90    0.56
   9   4   9    2.99    0.51
  -9  -4   9    3.01    0.43
  10   4  -9    0.48    0.24
  10   4   9    0.33    0.24
   0   5   9   -0.09    0.14
   0   5   9   -0.04    0.13
   0   5   9    0.36    0.17
  -1   5   9   10.96    0.58
  -1   5   9    9.80    0.56
  -1   5   9   10.07    0.57
   1   5   9   11.29    0.59
   1   5   9    9.76    0.56
  -2   5   9  124.12    4.46
  -2   5   9  122.39    4.48
  -2   5   9  122.68    4.45
   2   5   9  128.32    4.47
   2   5   9  123.11    4.48
  -2   5  -9  125.40    4.61
  -3   5   9   10.14    0.59
  -3   5   9   10.25    0.61
  -3   5   9    9.18    0.70
  -3   5   9    8.94    0.58
  -3   5   9   10.36    0.59
  -3   5  -9    9.43    0.56
   3   5   9   10.80    0.61
   3   5   9    9.53    0.59
  -4   5   9   11.54    0.69
  -4   5   9   12.46    0.71
  -4   5   9   11.26    0.82
  -4   5  -9   12.21    0.69
   4   5   9   11.77    0.69
  -5   5   9    0.98    0.27
  -5  -5  -9    1.78    0.48
  -5   5   9    2.03    0.37
  -5   5   9    1.91    0.33
  -5  -5   9    1.52    0.37
   5   5   9    1.22    0.31
  -5   5  -9    1.25    0.30
  -5   5  -9    1.83    0.35
  -6  -5  -9    1.08    0.40
   6  -5   9    0.01    0.35
  -6  -5   9    0.47    0.31
   6   5   9    0.73    0.33
   7   5  -9    1.58    0.42
  -7  -5  -9    2.10    0.52
  -7  -5   9    1.93    0.43
   7   5   9    1.88    0.47
   8   5  -9    5.72    0.68
  -8  -5  -9    4.18    0.61
   8   5   9    4.40    0.62
  -8  -5   9    4.39    0.52
   9   5  -9    2.03    0.41
   9   5   9    2.30    0.46
  -9  -5   9    2.81    0.42
  10  -5   9   -0.08    0.23
  10   5  -9    0.15    0.19
  10   5   9    0.04    0.20
   0   6   9    8.92    0.57
   0   6   9    9.62    0.56
   0   6   9    9.38    0.55
  -1   6   9    2.23    0.30
  -1   6   9    3.27    0.35
  -1   6   9    2.68    0.32
   1   6   9    2.45    0.31
   1   6   9    2.09    0.31
  -2   6   9   29.74    1.27
  -2   6   9   30.70    1.29
  -2   6   9   26.99    1.26
  -2   6  -9   28.67    1.24
   2   6   9   29.66    1.27
   2   6   9   29.71    1.30
  -3   6   9    0.19    0.18
  -3   6   9    0.11    0.20
  -3   6   9    0.07    0.17
  -3   6  -9    0.14    0.16
   3   6   9   -0.08    0.16
  -4   6   9    1.72    0.33
  -4   6   9    1.84    0.33
  -4   6   9    1.47    0.30
  -4   6   9    2.31    0.40
   4   6   9    1.79    0.32
  -4   6  -9    2.17    0.32
   5  -6   9   33.63    1.81
  -5  -6  -9   32.31    1.78
  -5   6   9   32.93    1.82
   5   6   9   32.05    1.85
  -5  -6   9   30.91    1.60
   6  -6   9   24.34    1.50
  -6  -6  -9   25.51    1.53
   6   6   9   26.65    1.58
  -6  -6   9   24.75    1.37
  -7  -6  -9   -0.17    0.35
  -7  -6   9    0.36    0.30
   7   6   9    0.22    0.29
  -8  -6  -9    0.41    0.34
   8   6  -9    0.37    0.29
   8   6   9    0.28    0.28
  -8  -6   9   -0.11    0.27
   9  -6   9    0.45    0.30
   9   6  -9    0.77    0.28
   9   6   9    0.55    0.29
  -9  -6   9    0.78    0.28
   0   7   9    0.27    0.17
   0   7   9   -0.18    0.15
  -1   7   9    3.86    0.42
  -1   7   9    4.02    0.41
   1   7   9    4.81    0.44
   1   7   9    5.08    0.48
  -2   7   9    3.95    0.43
  -2   7   9    3.12    0.38
   2   7   9    3.35    0.42
  -3   7   9   10.89    0.69
   3  -7   9    8.67    0.84
  -3   7   9   10.44    0.66
  -3   7   9    8.58    0.62
  -3   7  -9    9.50    0.62
   3   7   9   10.88    0.67
   4  -7   9    1.49    0.41
  -4  -7  -9    1.07    0.46
  -4  -7  -9    1.52    0.39
   4  -7  -9    1.14    0.41
  -4  -7   9    1.06    0.34
  -5  -7  -9   43.04    2.21
  -5  -7  -9   41.07    2.04
   5  -7   9   44.39    2.29
   5  -7  -9   42.42    2.15
  -5  -7   9   44.15    2.04
  -6  -7  -9   47.83    2.34
   6  -7   9   44.65    2.37
  -6  -7   9   43.83    2.13
   6  -7  -9   45.93    2.29
   7  -7   9   12.76    0.93
  -7  -7  -9   10.28    0.93
   7   7   9   11.75    0.90
  -7  -7   9    9.87    0.82
  -8  -7  -9    2.96    0.49
   8  -7   9    2.45    0.44
   8   7   9    2.10    0.43
  -8  -7   9    2.10    0.40
   9  -7   9    0.14    0.26
  -9  -7   9    0.06    0.21
   9   7   9    0.40    0.22
   0   8   9    0.17    0.18
   0  -8  -9   -0.22    0.29
   0   8   9    0.10    0.19
  -1  -8  -9   46.93    2.22
  -1  -8  -9   46.08    2.39
  -1   8   9   50.38    2.00
   1   8   9   48.55    2.00
   1   8   9   49.55    1.99
   1  -8  -9   47.40    2.24
  -2  -8  -9    0.56    0.33
  -2   8   9   -0.01    0.22
   2  -8   9    0.15    0.31
  -2  -8  -9    0.05    0.34
   2  -8  -9    0.60    0.39
   2  -8  -9    0.25    0.31
  -3  -8  -9   59.54    2.71
  -3  -8  -9   62.39    2.91
   3  -8   9   56.11    2.95
   3  -8  -9   61.74    2.85
   3  -8  -9   61.12    2.72
   4  -8   9   -0.10    0.31
  -4  -8  -9   -0.45    0.27
  -4  -8  -9    0.01    0.36
  -4  -8   9    0.02    0.28
   4  -8  -9   -0.06    0.31
   4  -8  -9   -0.32    0.32
  -5  -8  -9    5.24    0.68
   5  -8   9    6.48    0.74
  -5  -8  -9    4.62    0.56
  -5  -8   9    5.04    0.59
   5  -8  -9    7.16    0.75
   5  -8  -9    6.50    0.68
   6  -8   9    4.25    0.58
  -6  -8  -9    3.85    0.61
  -6  -8  -9    4.23    0.55
  -6  -8   9    4.13    0.52
   6  -8  -9    4.58    0.57
   6  -8  -9    3.40    0.51
  -7  -8  -9    6.00    0.68
   7  -8   9    4.91    0.61
   7  -8  -9    6.50    0.66
  -7  -8   9    6.95    0.64
  -8  -8  -9    0.18    0.28
   8  -8   9    0.12    0.30
  -8  -8   9   -0.17    0.23
   0  -9  -9    0.19    0.37
   0  -9  -9    0.40    0.32
  -1  -9  -9   19.17    1.18
  -1  -9  -9   19.87    1.31
   1  -9   9   19.28    1.25
   1  -9  -9   21.38    1.32
   1  -9  -9   19.65    1.20
   2  -9   9    1.25    0.42
  -2  -9  -9    1.98    0.43
  -2  -9  -9    1.60    0.49
   2  -9  -9    1.10    0.43
   2  -9  -9    1.63    0.43
  -3  -9  -9   11.40    1.02
  -3  -9  -9   12.33    0.92
   3  -9   9   13.28    1.00
   3  -9  -9   14.21    0.98
   3  -9  -9   12.04    1.01
  -4  -9  -9    0.95    0.44
   4  -9   9    1.11    0.39
  -4  -9  -9    0.44    0.32
   4  -9  -9    0.82    0.37
   4  -9  -9    1.08    0.37
  -5  -9  -9    0.11    0.30
   5  -9   9    0.00    0.35
  -5  -9  -9    0.95    0.42
  -5  -9   9    0.84    0.33
   5  -9  -9    0.38    0.34
   5  -9  -9    0.51    0.33
   6  -9   9    0.37    0.32
  -6  -9  -9    0.46    0.39
  -6  -9  -9    0.42    0.27
   6  -9  -9   -0.17    0.25
  -6  -9   9    0.75    0.33
  -7  -9  -9    4.98    0.58
   7  -9  -9    4.47    0.52
  -7  -9   9    5.08    0.51
  -8  -9  -9    4.43    0.48
  -8  -9   9    3.01    0.38
   0 -10  -9    5.21    0.65
   0 -10  -9    6.17    0.77
   1 -10   9    0.41    0.32
  -1 -10  -9    0.86    0.43
  -1 -10  -9    0.59    0.36
   1 -10  -9   -0.02    0.31
   1 -10  -9    0.31    0.41
  -2 -10  -9    2.80    0.55
   2 -10   9    3.30    0.55
  -2 -10  -9    2.52    0.47
   2 -10  -9    2.75    0.55
   2 -10  -9    1.86    0.44
   3 -10   9    1.48    0.44
  -3 -10  -9    0.87    0.41
  -3 -10  -9    2.12    0.46
   3 -10  -9    1.45    0.40
   3 -10  -9    1.70    0.48
   4 -10   9    6.40    0.75
  -4 -10  -9    4.73    0.57
  -4 -10  -9    4.32    0.62
   4 -10  -9    5.04    0.67
   4 -10  -9    4.86    0.56
  -5 -10  -9    4.10    0.52
   5 -10   9    7.01    0.75
  -5 -10  -9    6.60    0.75
   5 -10  -9    5.68    0.67
  -5 -10   9    8.29    0.69
  -6 -10  -9   -0.05    0.31
  -6 -10  -9   -0.03    0.24
   6 -10  -9    0.22    0.29
  -6 -10   9   -0.14    0.25
  -7 -10  -9    1.91    0.37
  -7 -10   9    1.72    0.30
   7 -10  -9    1.35    0.30
   0 -11  -9    0.06    0.31
   0 -11  -9    0.02    0.36
  -1 -11  -9    2.01    0.44
  -1 -11  -9    1.79    0.53
   1 -11   9    1.67    0.43
   1 -11  -9    1.89    0.48
   1 -11  -9    1.72    0.40
  -2 -11  -9    0.85    0.35
   2 -11   9    0.65    0.35
  -2 -11  -9    1.47    0.48
   2 -11  -9    1.60    0.47
   2 -11  -9    0.73    0.34
  -3 -11  -9    3.74    0.59
  -3 -11  -9    2.90    0.48
   3 -11   9    3.93    0.58
   3 -11  -9    2.69    0.50
   3 -11  -9    2.58    0.42
  -4 -11  -9    1.64    0.39
  -4 -11  -9    1.30    0.42
   4 -11  -9    1.24    0.33
   4 -11  -9    1.37    0.40
  -5 -11  -9    2.68    0.48
  -5 -11  -9    1.38    0.34
   5 -11  -9    2.44    0.43
  -6 -11  -9    0.58    0.27
  -6 -11  -9    1.81    0.37
   6 -11  -9    1.43    0.32
  -6 -11   9    1.24    0.29
   0 -12  -9   14.37    1.06
   0 -12  -9   13.43    0.95
  -1 -12  -9    1.97    0.47
  -1 -12  -9    2.93    0.47
   1 -12  -9    3.69    0.49
   1 -12  -9    2.04    0.46
  -2 -12  -9    2.52    0.50
  -2 -12  -9    2.01    0.43
   2 -12  -9    1.16    0.39
   2 -12  -9    1.54    0.38
  -3 -12  -9    2.48    0.48
  -3 -12  -9    1.07    0.34
   3 -12  -9    1.65    0.36
   3 -12  -9    0.88    0.35
  -4 -12  -9    0.04    0.26
  -4 -12  -9    0.63    0.32
   4 -12  -9    0.19    0.27
  -5 -12  -9    1.01    0.31
  -5 -12  -9    0.27    0.24
   5 -12  -9    0.52    0.24
   0 -13  -9    0.06    0.27
   0 -13  -9   -0.10    0.26
  -1 -13  -9    6.04    0.59
  -1 -13  -9    6.56    0.65
   1 -13  -9    6.98    0.58
   1 -13  -9    5.09    0.58
  -2 -13  -9    0.46    0.30
  -2 -13  -9    1.14    0.32
   2 -13  -9    0.43    0.30
   2 -13  -9    0.74    0.27
  -3 -13  -9    1.32    0.32
  -3 -13  -9    1.97    0.36
   3 -13  -9    1.09    0.29
   0   0  10   14.21    0.75
   0   0  10   14.81    0.62
   0   0 -10   13.01    0.61
   0   0 -10   14.37    0.77
   0   0  10   14.21    0.62
  -1   0 -10    0.66    0.18
   1   0  10    0.57    0.14
   1   0  10    0.59    0.14
  -1   0  10    0.55    0.15
  -1   0 -10    0.31    0.14
   1   0  10    0.57    0.17
  -1   0  10    1.12    0.17
  -1   0  10    0.58    0.16
   1   0 -10    0.59    0.17
   2   0 -10   42.20    2.41
  -2   0  10   51.91    2.37
  -2   0  10   48.78    1.89
  -2   0 -10   52.49    2.42
  -2   0  10   51.44    1.89
   2   0  10   58.86    2.43
  -2   0 -10   46.98    1.94
   3   0 -10    7.13    0.52
   3   0  10    7.85    0.51
  -3   0 -10    7.79    0.50
  -3   0  10    7.35    0.46
  -3   0 -10    8.42    0.48
  -3   0  10    7.43    0.46
   4   0 -10  110.49    5.42
  -4   0  10  120.33    4.17
  -4   0  10  120.05    4.20
   4   0  10  110.78    5.39
  -4   0 -10  119.91    4.36
  -4   0 -10  113.67    5.37
  -5   0 -10    1.36    0.26
   5   0  10    1.33    0.23
   5   0 -10    1.19    0.26
  -5   0  10    0.93    0.23
  -6   0 -10   13.00    0.76
   6   0 -10   12.76    0.82
   6   0 -10   12.26    0.99
  -6   0  10   11.67    0.75
   7   0  10    4.23    0.61
   7   0 -10    3.28    0.57
   8   0  10    0.20    0.35
   8   0 -10   -0.23    0.28
   9   0  10    4.40    0.65
   9   0 -10    4.81    0.65
  10   0  10    3.76    0.49
  10   0 -10    3.99    0.51
   0   1  10    0.43    0.11
   0   1 -10    0.04    0.10
   0  -1  10    0.15    0.11
   0   1  10    0.13    0.12
   0  -1  10   -0.05    0.11
   0   1 -10   -0.01    0.13
   0  -1 -10   -0.05    0.11
   0   1  10    0.55    0.17
   0   1  10    0.16    0.13
   1  -1  10   28.52    1.35
  -1   1  10   29.78    1.44
  -1  -1 -10   28.57    1.41
  -1   1  10   26.36    1.07
   1   1 -10   28.33    1.44
  -1  -1 -10   27.17    1.17
  -1   1  10   29.21    1.15
  -1   1  10   28.04    1.13
  -1   1 -10   31.18    1.45
  -1   1 -10   27.42    1.15
   1   1  10   30.19    1.12
   1  -1 -10   30.70    1.43
   1   1  10   31.15    1.46
  -1  -1  10   27.77    1.11
  -1  -1  10   29.35    1.12
   1   1  10   27.31    1.11
  -2   1  10   19.38    0.79
  -2   1  10   19.35    0.84
  -2   1  10   19.55    0.85
   2  -1  10   20.76    0.96
   2   1 -10   18.98    1.04
  -2  -1 -10   18.26    0.85
  -2   1  10   19.12    1.02
  -2  -1  10   19.58    0.83
   2  -1 -10   18.73    1.01
  -2   1 -10   18.52    0.85
  -2  -1  10   19.50    0.83
  -2   1 -10   19.38    1.03
   2   1  10   20.02    0.80
   2   1  10   18.98    0.80
   2   1  10   20.91    1.05
  -3  -1 -10   30.80    1.33
  -3   1  10   33.66    1.32
   3   1 -10   32.56    1.63
  -3   1  10   31.68    1.30
  -3   1  10   33.32    1.25
  -3   1  10   30.54    1.58
   3  -1  10   33.86    1.55
   3  -1 -10   31.16    1.60
  -3  -1  10   29.91    1.27
   3   1  10   34.05    1.63
  -3   1 -10   31.44    1.61
  -3   1 -10   31.34    1.34
  -3  -1  10   31.40    1.29
  -4   1  10   69.39    2.63
  -4   1  10   71.31    2.70
  -4  -1 -10   71.73    2.79
   4   1 -10   72.57    3.46
  -4   1  10   73.94    3.37
  -4   1  10   70.86    2.68
   4  -1 -10   73.28    3.42
   4   1  10   68.54    3.43
  -4  -1  10   73.31    2.70
  -4  -1  10   75.25    2.69
  -4   1 -10   73.44    2.80
  -4   1 -10   68.54    3.42
   5   1 -10   11.78    0.77
  -5   1  10   10.01    0.64
  -5   1  10   10.82    0.63
  -5  -1 -10   11.02    0.66
  -5  -1  10   11.23    0.66
   5   1  10   11.32    0.73
   5  -1 -10   11.61    0.71
  -5   1 -10   10.92    0.69
  -5   1 -10   11.47    0.68
   6   1 -10   34.78    2.02
  -6   1  10   40.09    1.62
  -6  -1 -10   36.71    1.64
   6   1 -10   40.56    1.97
  -6  -1  10   36.64    1.60
   6   1  10   35.63    2.07
  -6   1 -10   36.56    1.64
   6  -1 -10   37.23    2.08
  -6  -1  10   36.24    1.78
   6   1  10   34.72    1.89
   6  -1 -10   35.92    1.86
   7  -1  10    3.82    0.60
   7   1 -10    3.97    0.62
  -7  -1  10    3.12    0.47
   7  -1 -10    3.06    0.52
   7   1  10    2.56    0.49
   8  -1  10    3.62    0.61
   8   1 -10    2.59    0.56
   8   1  10    3.16    0.59
   8  -1 -10    3.36    0.55
   9   1 -10    0.32    0.31
   9   1  10   -0.01    0.31
   9  -1 -10    0.18    0.33
  10   1 -10    2.82    0.46
  10  -1 -10    2.51    0.43
  10   1  10    2.46    0.43
   0   2  10  121.14    4.27
   0  -2 -10  121.84    5.60
   0   2  10  120.67    4.32
   0   2  10  123.18    5.69
   0   2  10  123.55    4.31
   0  -2  10  121.02    4.25
   0   2 -10  125.62    5.67
  -1  -2 -10   14.90    0.77
  -1   2  10   15.51    0.71
  -1   2  10   16.75    0.89
  -1  -2 -10   16.11    0.74
  -1   2  10   16.00    0.68
  -1   2  10   16.22    0.72
   1   2 -10   15.80    0.86
   1  -2 -10   17.03    0.81
   1   2  10   16.11    0.70
  -1  -2  10   16.71    0.68
   1   2  10   16.51    0.88
  -1  -2  10   15.44    0.66
  -1   2 -10   15.44    0.69
  -1   2 -10   14.57    0.86
   1   2  10   15.41    0.70
  -2  -2 -10   34.32    1.41
  -2   2  10   36.29    1.39
  -2   2  10   35.08    1.37
  -2   2  10   35.28    1.32
  -2   2  10   33.41    1.73
   2  -2 -10   35.77    1.66
  -2   2 -10   31.39    1.71
  -2  -2  10   35.52    1.35
   2   2  10   30.63    1.71
  -2   2 -10   35.76    1.40
  -2  -2  10   35.54    1.35
   2   2  10   33.72    1.34
   2   2  10   37.19    1.35
  -3   2  10    6.31    0.48
   3   2 -10    6.99    0.50
  -3   2  10    5.93    0.43
  -3   2  10    6.32    0.44
  -3  -2 -10    6.35    0.44
  -3   2  10    6.57    0.40
   3   2  10    7.13    0.51
   3   2  10    5.89    0.39
   3   2  10    7.60    0.41
  -3   2 -10    7.02    0.50
  -3   2 -10    6.36    0.44
  -3  -2  10    6.77    0.43
   3  -2 -10    6.77    0.43
  -3  -2  10    6.59    0.43
  -4   2  10   21.12    1.21
  -4   2  10   22.20    0.99
  -4  -2 -10   22.35    1.05
  -4   2  10   21.86    1.02
   4   2 -10   25.29    1.27
  -4   2  10   23.02    1.04
  -4   2 -10   22.31    1.24
  -4  -2  10   23.38    1.02
  -4   2 -10   24.00    1.06
   4   2  10   23.05    1.25
   4  -2 -10   22.69    1.16
   5   2 -10    5.52    0.52
  -5  -2 -10    5.98    0.48
  -5   2  10    5.22    0.44
  -5   2  10    6.16    0.49
  -5   2  10    5.53    0.43
   5   2  10    6.22    0.52
  -5  -2  10    5.87    0.46
  -5   2 -10    6.18    0.50
  -5   2 -10    5.88    0.48
  -6   2  10    0.97    0.27
  -6  -2 -10    1.37    0.29
  -6  -2 -10    1.14    0.41
  -6   2  10    0.75    0.28
   6   2 -10    0.76    0.34
   6   2 -10    1.47    0.32
   6   2  10    0.53    0.33
  -6  -2  10    1.13    0.36
   6  -2 -10    0.83    0.39
   6   2  10    0.56    0.24
  -6   2 -10    0.84    0.29
  -6   2 -10    1.08    0.24
   7   2 -10    5.33    0.71
  -7  -2 -10    5.29    0.69
   7  -2 -10    5.57    0.69
   7   2  10    6.08    0.77
  -7  -2  10    5.02    0.64
   8   2 -10    4.77    0.69
   8  -2 -10    4.35    0.66
   8   2  10    5.49    0.71
   9   2 -10    4.92    0.64
   9  -2 -10    5.06    0.66
   9   2  10    4.29    0.63
  10   2 -10    1.89    0.37
  10   2  10    2.65    0.44
   0   3  10    0.04    0.13
   0   3  10   -0.04    0.12
   0   3  10    0.01    0.12
   0   3  10    0.14    0.15
  -1   3  10   24.51    1.03
  -1   3  10   23.13    1.27
  -1   3  10   24.33    1.02
  -1   3  10   25.37    0.99
   1   3  10   24.61    1.02
   1   3  10   24.27    1.27
   1   3  10   24.20    1.01
  -1   3 -10   24.22    1.00
  -1  -3  10   24.51    0.96
  -2   3  10    0.35    0.17
  -2   3  10    0.75    0.19
  -2   3  10    0.64    0.17
  -2  -3 -10    0.40    0.17
  -2   3  10    0.52    0.18
   2   3  10    0.69    0.19
  -2   3 -10    0.25    0.15
   2   3  10    0.61    0.17
  -2  -3  10    0.44    0.15
   2   3  10    0.43    0.16
  -2   3 -10    0.67    0.16
  -3   3  10   39.45    1.55
  -3   3  10   39.56    1.60
  -3   3  10   38.19    1.57
  -3   3  10   43.32    2.02
  -3  -3 -10   38.97    1.63
   3   3  10   36.40    1.98
  -3   3 -10   40.97    1.99
   3   3  10   38.66    1.56
  -3  -3  10   38.55    1.55
   3   3  10   40.24    1.55
  -3   3 -10   40.50    1.62
  -4   3  10    5.82    0.44
  -4   3  10    4.60    0.42
  -4  -3 -10    5.53    0.44
  -4   3  10    4.97    0.46
  -4   3  10    4.86    0.45
   4   3  10    5.56    0.48
  -4   3 -10    6.00    0.44
  -4   3 -10    5.28    0.48
   4   3  10    5.16    0.40
  -5   3  10   -0.10    0.16
  -5  -3 -10   -0.06    0.17
  -5   3  10    0.19    0.18
  -5   3  10    0.02    0.17
  -5   3 -10   -0.06    0.17
  -5   3 -10    0.17    0.19
   5   3  10    0.32    0.20
  -6  -3 -10    0.22    0.34
   6   3 -10    0.03    0.22
   6   3 -10    0.10    0.27
   6   3  10    0.14    0.21
   6   3  10   -0.05    0.28
  -6  -3  10   -0.24    0.27
  -6   3 -10   -0.12    0.17
  -7  -3 -10   11.43    0.94
   7   3 -10   11.95    0.98
   7   3  10   11.18    1.00
  -7  -3  10    9.83    0.83
   8   3 -10    0.13    0.30
  -8  -3  10    0.00    0.28
   8   3  10    0.05    0.31
   9   3 -10    3.23    0.53
   9   3  10    3.21    0.56
  10   3 -10   -0.04    0.22
  10   3  10    0.08    0.24
   0   4  10    4.36    0.34
   0   4  10    4.31    0.33
   0   4  10    3.93    0.35
   0   4  10    3.72    0.36
  -1   4  10    0.28    0.15
  -1   4  10    0.19    0.15
  -1   4  10    0.32    0.15
  -1   4  10    0.24    0.17
   1   4  10    0.23    0.16
   1   4  10    0.27    0.16
   1   4  10    0.32    0.16
  -2   4  10    3.88    0.40
  -2   4  10    3.04    0.33
  -2   4  10    3.66    0.34
  -2   4  10    3.59    0.36
   2   4  10    3.43    0.34
   2   4  10    3.48    0.36
   2   4  10    3.37    0.34
  -2   4 -10    3.11    0.31
  -3   4  10    6.06    0.46
  -3   4  10    6.22    0.54
  -3   4  10    6.32    0.47
  -3   4  10    6.77    0.48
   3   4  10    6.99    0.51
  -3   4 -10    6.10    0.44
   3   4  10    6.07    0.44
   3   4  10    6.43    0.45
  -4   4  10    5.64    0.46
  -4   4  10    5.26    0.47
  -4   4  10    5.42    0.51
  -4   4 -10    6.48    0.46
   4   4  10    5.56    0.48
  -4   4 -10    5.38    0.51
   4   4  10    5.58    0.45
   4   4  10    6.44    0.52
  -5   4  10   -0.07    0.17
  -5   4  10    0.43    0.23
  -5  -4 -10    0.71    0.25
  -5   4  10    0.40    0.22
  -5   4 -10    0.19    0.22
   5   4  10    0.19    0.21
  -5   4 -10    0.10    0.20
   6   4 -10    9.90    0.84
  -6  -4 -10    7.87    0.78
  -6   4  10    8.86    0.66
  -6  -4  10    8.85    0.75
   6   4  10    8.59    0.86
   6   4  10    8.48    0.72
  -6   4 -10    8.85    0.73
  -7  -4 -10    2.81    0.53
   7   4 -10    2.46    0.48
  -7  -4  10    3.15    0.50
   7   4  10    3.34    0.57
   8   4 -10    1.99    0.47
  -8  -4  10    1.40    0.39
   8   4  10    1.60    0.44
   9   4 -10    2.63    0.45
   9   4  10    3.02    0.53
  10   4 -10    6.68    0.60
  10   4  10    6.44    0.61
   0   5  10    0.12    0.14
   0   5  10    0.23    0.15
   0   5  10   -0.14    0.13
  -1   5  10    5.10    0.39
  -1   5  10    4.92    0.39
  -1   5  10    4.78    0.39
   1   5  10    5.57    0.41
   1   5  10    5.66    0.41
  -2   5  10   27.09    1.22
  -2   5  10   28.43    1.20
  -2   5  10   28.26    1.20
  -2   5  10   30.73    1.53
  -2   5 -10   27.06    1.19
   2   5  10   27.58    1.20
   2   5  10   26.69    1.21
  -3   5  10    2.89    0.41
  -3   5  10    2.14    0.30
  -3   5  10    3.04    0.36
  -3   5  10    3.19    0.38
   3   5  10    2.27    0.32
  -3   5 -10    2.70    0.33
   3   5  10    3.08    0.37
  -4   5  10    1.46    0.31
  -4   5  10    1.49    0.28
  -4   5  10    0.87    0.26
   4   5  10    1.70    0.31
  -4   5 -10    1.53    0.28
  -5   5  10    1.39    0.32
  -5   5  10    1.26    0.30
   5  -5  10    1.72    0.45
  -5  -5 -10    0.99    0.44
  -5   5 -10    1.29    0.33
   5   5  10    0.71    0.33
   5   5  10    1.47    0.33
  -5  -5  10    1.21    0.35
  -6  -5 -10   47.94    2.34
   6  -5  10   48.22    2.42
  -6  -5  10   49.62    2.20
   6   5  10   41.34    2.48
   7   5 -10    1.64    0.44
  -7  -5 -10    1.94    0.49
  -7  -5  10    1.84    0.40
   7   5  10    2.15    0.49
  -8  -5 -10   27.64    1.53
   8   5 -10   26.39    1.60
  -8  -5  10   25.51    1.39
   8   5  10   26.99    1.64
   9   5 -10    0.25    0.25
   9   5  10    0.28    0.28
   0   6  10   17.70    0.85
   0   6  10   17.22    0.88
   0   6  10   18.26    0.87
  -1   6  10    1.68    0.27
  -1   6  10    1.74    0.29
  -1   6  10    1.62    0.27
   1   6  10    1.50    0.27
   1   6  10    1.50    0.27
   1   6  10    2.04    0.29
  -2   6  10   24.01    1.11
  -2   6  10   24.24    1.12
   2   6  10   26.67    1.15
  -3   6  10   17.65    1.13
  -3   6  10   18.23    0.93
  -3   6  10   18.67    0.96
  -3   6  10   18.03    0.92
   3   6  10   19.58    0.95
  -3   6 -10   18.35    0.91
   4  -6  10    0.88    0.38
  -4  -6 -10    0.05    0.33
  -4   6  10    0.45    0.24
  -4   6  10    0.40    0.27
  -4   6  10    0.30    0.21
  -4   6 -10    0.41    0.23
   4   6  10    0.13    0.23
   5  -6  10   24.35    1.45
  -5  -6 -10   23.86    1.43
   5   6  10   22.38    1.45
  -5  -6  10   23.65    1.28
  -5   6 -10   22.37    1.40
   6  -6  10   20.50    1.32
  -6  -6 -10   20.00    1.30
  -6  -6  10   21.01    1.20
   6   6  10   21.20    1.38
  -7  -6 -10   -0.08    0.33
   7   6  10    0.05    0.28
  -7  -6  10    0.03    0.27
  -8  -6 -10    1.23    0.40
   8   6 -10    0.73    0.30
   8   6  10    1.41    0.37
  -8  -6  10    1.75    0.38
   9  -6  10    5.01    0.52
   9   6 -10    4.25    0.49
   9   6  10    3.83    0.50
  -9  -6  10    4.49    0.47
   0   7  10   -0.09    0.15
   0   7  10    0.02    0.18
  -1   7  10    4.14    0.43
  -1   7  10    4.69    0.45
   1   7  10    4.00    0.42
   1   7  10    4.29    0.44
  -2   7  10   23.28    1.11
  -2   7  10   23.77    1.14
   2   7  10   24.30    1.14
  -3   7  10    1.64    0.33
  -3  -7 -10    1.74    0.45
  -3   7  10    1.43    0.31
   3  -7  10    1.29    0.39
  -3   7  10    0.91    0.27
  -3  -7 -10    1.21    0.35
   3   7  10    1.15    0.30
  -4   7  10    5.56    0.63
  -4  -7 -10    4.28    0.55
   4  -7  10    7.15    0.77
  -4  -7 -10    4.57    0.61
  -4  -7  10    5.60    0.59
   5  -7  10    0.08    0.33
  -5  -7 -10   -0.14    0.35
  -5  -7  10    0.46    0.30
   6  -7  10    9.58    0.85
  -6  -7 -10    9.60    0.91
  -6  -7  10   10.23    0.80
   6   7  10    9.30    0.85
  -7  -7 -10    0.25    0.34
   7  -7  10    0.24    0.28
  -7  -7  10    0.82    0.34
   7   7  10    0.72    0.31
  -8  -7 -10    0.55    0.33
   8   7  10    0.28    0.29
  -8  -7  10    0.30    0.28
   9   7  10    1.57    0.30
   0   8  10    0.60    0.24
   0  -8 -10    0.07    0.35
   0   8  10    0.05    0.17
   0  -8 -10   -0.08    0.29
  -1   8  10    0.07    0.18
  -1  -8 -10    0.16    0.29
   1  -8  10    0.12    0.31
  -1  -8 -10    0.26    0.33
   1  -8 -10   -0.16    0.33
   1  -8 -10    0.15    0.30
  -2  -8 -10    7.87    0.81
   2  -8  10    9.11    0.82
  -2  -8 -10    9.01    0.79
   2  -8 -10    8.94    0.80
   2  -8 -10    9.90    0.89
  -3  -8 -10    3.64    0.62
  -3  -8 -10    3.32    0.51
   3  -8  10    3.37    0.57
   3  -8 -10    2.61    0.53
   3  -8 -10    3.62    0.54
  -4  -8 -10   -0.07    0.33
   4  -8  10    0.21    0.35
  -4  -8 -10    0.05    0.29
   4  -8 -10    0.02    0.31
   4  -8 -10    0.18    0.31
  -5  -8 -10   -0.54    0.33
   5  -8  10   -0.17    0.30
  -5  -8 -10   -0.36    0.26
  -5  -8  10   -0.03    0.28
   5  -8 -10    0.15    0.33
   5  -8 -10   -0.04    0.29
   6  -8  10   10.25    0.89
  -6  -8 -10   10.66    0.95
   6  -8 -10   10.19    0.81
  -6  -8  10   11.21    0.82
  -7  -8 -10    0.57    0.35
   7  -8  10    0.33    0.29
  -7  -8  10    0.57    0.30
  -8  -8 -10    2.81    0.42
  -8  -8  10    3.97    0.46
   0  -9 -10   -0.43    0.27
   0  -9 -10    0.29    0.37
  -1  -9 -10    0.45    0.38
  -1  -9 -10    1.01    0.35
   1  -9  10    0.53    0.36
   1  -9 -10    0.20    0.33
   1  -9 -10    1.11    0.42
  -2  -9 -10    1.79    0.42
   2  -9  10    1.36    0.43
  -2  -9 -10    2.64    0.57
   2  -9 -10    2.28    0.52
   2  -9 -10    2.38    0.48
   3  -9  10    2.45    0.52
  -3  -9 -10    2.51    0.55
  -3  -9 -10    1.91    0.42
   3  -9 -10    2.69    0.50
   3  -9 -10    1.63    0.42
  -4  -9 -10    1.21    0.44
   4  -9  10    0.76    0.36
  -4  -9 -10    1.24    0.36
   4  -9 -10    1.05    0.38
   4  -9 -10    0.89    0.36
  -5  -9 -10    0.70    0.40
  -5  -9 -10    1.32    0.36
   5  -9  10    0.48    0.36
   5  -9 -10    0.89    0.35
   5  -9 -10    0.35    0.31
  -5  -9  10    0.48    0.33
  -6  -9 -10    0.70    0.36
   6  -9  10   -0.22    0.26
  -6  -9 -10   -0.14    0.22
   6  -9 -10   -0.05    0.26
  -6  -9  10    0.26    0.29
  -7  -9 -10   -0.23    0.26
  -7  -9  10   -0.11    0.22
   0 -10 -10   34.31    1.85
   0 -10 -10   32.67    1.71
  -1 -10 -10   28.99    1.67
  -1 -10 -10   29.41    1.54
   1 -10  10   27.30    1.61
   1 -10 -10   26.53    1.49
   1 -10 -10   28.26    1.64
   2 -10  10    3.39    0.54
  -2 -10 -10    3.70    0.59
  -2 -10 -10    3.92    0.57
   2 -10 -10    4.78    0.62
   2 -10 -10    3.37    0.57
  -3 -10 -10    0.46    0.33
  -3 -10 -10    0.98    0.43
   3 -10  10    0.32    0.34
   3 -10 -10    0.14    0.32
   3 -10 -10    0.39    0.34
  -4 -10 -10   12.22    0.89
   4 -10  10   11.71    0.97
  -4 -10 -10   11.47    0.96
   4 -10 -10   12.71    0.91
   4 -10 -10   12.74    0.98
  -5 -10 -10   -0.48    0.28
  -5 -10 -10   -0.03    0.25
   5 -10  10   -0.07    0.32
   5 -10 -10    0.08    0.29
   5 -10 -10   -0.03    0.27
  -6 -10 -10    1.54    0.38
  -6 -10 -10    1.48    0.35
   6 -10 -10    1.66    0.37
  -6 -10  10    1.38    0.33
  -7 -10 -10    0.51    0.26
  -7 -10  10    0.50    0.24
   0 -11 -10    0.29    0.36
   0 -11 -10    0.17    0.30
  -1 -11 -10   -0.02    0.30
  -1 -11 -10    0.16    0.37
   1 -11  10    0.32    0.35
   1 -11 -10    0.14    0.34
   1 -11 -10    0.00    0.29
  -2 -11 -10    4.39    0.63
   2 -11  10    5.20    0.65
  -2 -11 -10    5.30    0.62
   2 -11 -10    4.74    0.63
   2 -11 -10    5.92    0.64
  -3 -11 -10    0.42    0.37
  -3 -11 -10    0.89    0.33
   3 -11  10    0.82    0.38
   3 -11 -10    0.80    0.33
   3 -11 -10    0.70    0.36
   4 -11  10    1.72    0.44
  -4 -11 -10    1.34    0.37
  -4 -11 -10    1.65    0.41
   4 -11 -10    0.63    0.28
   4 -11 -10    0.99    0.38
  -5 -11 -10   -0.14    0.23
  -5 -11 -10   -0.15    0.29
   5 -11 -10    0.03    0.27
  -6 -11 -10   -0.25    0.19
  -6 -11 -10   -0.04    0.23
   6 -11 -10   -0.06    0.19
   0 -12 -10    1.12    0.40
   0 -12 -10    1.57    0.40
  -1 -12 -10    1.26    0.39
  -1 -12 -10    1.46    0.39
   1 -12 -10    1.40    0.36
   1 -12 -10    1.14    0.40
  -2 -12 -10    0.04    0.28
  -2 -12 -10   -0.19    0.30
   2 -12 -10   -0.11    0.29
   2 -12 -10   -0.09    0.25
  -3 -12 -10    0.01    0.29
  -3 -12 -10   -0.27    0.26
   3 -12 -10   -0.07    0.27
   3 -12 -10    0.10    0.25
  -4 -12 -10    1.52    0.35
  -4 -12 -10    2.38    0.38
   4 -12 -10    1.43    0.34
  -5 -12 -10   -0.04    0.21
  -5 -12 -10    0.11    0.23
   0 -13 -10    0.12    0.27
   0 -13 -10   -0.27    0.25
  -1 -13 -10    0.38    0.29
  -1 -13 -10    0.11    0.27
   1 -13 -10    0.06    0.26
   1 -13 -10    0.28    0.24
  -2 -13 -10   -0.23    0.23
  -2 -13 -10    0.07    0.25
   2 -13 -10   -0.38    0.21
   2 -13 -10    0.37    0.24
  -3 -13 -10    2.08    0.36
  -3 -13 -10    2.36    0.36
   3 -13 -10    1.36    0.30
   0   0  11    0.17    0.12
   0   0 -11   -0.02    0.11
   0   0  11    0.32    0.14
   0   0  11   -0.06    0.11
   1   0 -11    0.16    0.14
  -1   0 -11    0.01    0.13
   1   0  11    0.15    0.11
   1   0  11    0.04    0.10
  -1   0  11   -0.03    0.10
   1   0  11   -0.07    0.12
  -1   0  11    0.06    0.13
  -1   0  11    0.19    0.13
  -1   0 -11   -0.14    0.14
  -2   0 -11    0.07    0.14
  -2   0  11   -0.10    0.13
  -2   0 -11    0.06    0.15
   2   0 -11   -0.02    0.13
   2   0  11    0.14    0.14
  -2   0  11   -0.04    0.09
  -2   0  11   -0.11    0.13
  -3   0  11    0.01    0.16
  -3   0 -11    0.11    0.14
   3   0  11    0.05    0.14
  -3   0 -11    0.15    0.15
   3   0 -11    0.05    0.15
  -3   0  11    0.00    0.14
  -4   0  11    0.14    0.16
  -4   0 -11    0.32    0.20
  -4   0  11   -0.11    0.14
   4   0 -11    0.06    0.16
   4   0  11    0.23    0.15
  -4   0 -11    0.18    0.14
  -5   0  11    0.03    0.19
  -5   0 -11    0.23    0.18
   5   0 -11    0.37    0.19
   5   0  11    0.05    0.15
   6   0 -11   -0.05    0.27
   6   0 -11    0.20    0.18
   6   0  11   -0.20    0.29
   7   0 -11    0.04    0.28
   7   0  11   -0.20    0.25
   8   0 -11    0.20    0.33
   8   0  11   -0.07    0.30
   9   0  11    0.16    0.34
   9   0 -11    0.35    0.34
  10   0 -11    0.01    0.26
   0  -1 -11    0.02    0.13
   0  -1  11   -0.05    0.12
   0   1 -11    0.14    0.15
   0  -1  11    0.11    0.11
   0   1  11    0.22    0.15
   0   1  11   -0.03    0.11
  -1  -1 -11    4.65    0.32
  -1   1  11    4.41    0.33
  -1   1  11    3.94    0.35
  -1  -1 -11    4.25    0.33
   1   1 -11    4.56    0.36
  -1   1  11    4.55    0.33
  -1  -1  11    4.11    0.29
   1  -1 -11    4.18    0.34
  -1   1 -11    3.99    0.36
  -1   1 -11    4.41    0.31
   1   1  11    4.53    0.37
   1   1  11    4.53    0.30
   1   1  11    3.74    0.28
  -1  -1  11    5.06    0.33
  -2   1  11    1.84    0.24
  -2   1  11    1.89    0.24
  -2   1  11    1.89    0.24
  -2  -1 -11    1.76    0.21
   2   1 -11    1.49    0.24
  -2  -1 -11    1.65    0.23
   2   1  11    2.02    0.22
  -2   1 -11    1.37    0.23
  -2  -1  11    1.51    0.22
   2  -1 -11    1.47    0.22
   2   1  11    2.06    0.27
  -2   1 -11    1.08    0.20
  -2  -1  11    1.84    0.25
   3   1 -11   11.71    0.69
  -3   1  11   10.15    0.62
  -3  -1 -11   11.27    0.60
  -3  -1 -11   10.28    0.58
  -3   1  11   10.13    0.58
  -3   1  11   10.32    0.58
  -3   1 -11   10.35    0.58
  -3   1 -11    9.74    0.65
   3   1  11   11.70    0.68
   3  -1 -11   10.24    0.65
  -3  -1  11   11.21    0.59
  -3  -1  11   10.41    0.57
  -4   1  11    2.00    0.29
  -4   1  11    2.06    0.29
  -4   1  11    1.90    0.23
   4   1 -11    1.72    0.28
  -4  -1 -11    2.26    0.31
   4  -1 -11    1.85    0.27
   4   1  11    1.48    0.26
  -4  -1  11    2.41    0.32
  -4   1 -11    1.73    0.28
  -4   1 -11    1.70    0.25
  -4  -1  11    1.53    0.26
   5   1 -11   63.68    3.23
  -5  -1 -11   67.16    2.64
  -5   1  11   67.13    2.55
  -5   1 -11   65.65    3.16
   5   1  11   61.62    3.18
  -5   1 -11   68.87    2.66
   5  -1 -11   64.90    3.16
  -5  -1  11   67.96    2.55
   6  -1  11    3.40    0.54
   6   1 -11    3.20    0.43
  -6  -1 -11    3.97    0.57
   6   1 -11    1.91    0.43
  -6  -1  11    3.44    0.49
   6   1  11    4.44    0.63
   6  -1 -11    4.34    0.62
   6  -1 -11    3.48    0.38
   6   1  11    3.89    0.41
   7  -1  11   35.12    2.18
   7   1 -11   39.57    2.23
   7   1  11   42.08    2.27
   7  -1 -11   42.63    2.26
   8  -1  11    0.52    0.37
   8   1 -11    0.17    0.32
   8   1  11    0.34    0.34
   8  -1 -11    0.28    0.35
   9   1 -11    3.21    0.55
   9  -1 -11    2.50    0.47
   9   1  11    2.52    0.51
  10   1 -11    0.10    0.24
  10  -1 -11    0.19    0.27
  10   1  11    0.76    0.29
   0   2  11   13.98    0.64
   0   2 -11   13.21    0.76
   0   2  11   13.27    0.59
   0   2  11   12.36    0.77
   0  -2 -11   14.24    0.68
   0   2  11   12.35    0.62
  -1   2  11   80.67    4.11
  -1   2  11   88.50    3.16
  -1   2  11   89.86    3.10
   1   2 -11   80.86    4.10
  -1   2  11   88.16    3.15
  -1  -2  11   86.82    3.11
  -1   2 -11   87.74    4.11
   1   2  11   77.73    4.10
  -1   2 -11   89.54    3.24
   1   2  11   89.49    3.15
   1  -2 -11   94.32    4.04
   1   2  11   87.40    3.13
  -1  -2  11   94.16    3.12
  -2   2  11    4.50    0.36
  -2  -2 -11    5.05    0.37
  -2   2  11    4.53    0.36
  -2   2  11    4.95    0.41
  -2   2  11    5.28    0.34
   2  -2 -11    4.99    0.34
  -2   2 -11    4.95    0.41
  -2  -2  11    4.96    0.35
  -2   2 -11    4.97    0.35
   2   2  11    5.37    0.36
   2   2  11    4.51    0.41
   2   2  11    4.98    0.35
  -2  -2  11    4.60    0.36
  -3  -2 -11   21.52    1.00
   3   2 -11   22.30    1.20
  -3   2  11   21.05    0.92
  -3   2  11   21.57    0.98
  -3   2  11   21.70    0.99
  -3   2  11   21.18    1.17
   3   2  11   22.57    0.94
   3  -2 -11   21.59    1.11
  -3   2 -11   20.73    1.18
   3   2  11   23.20    1.20
  -3  -2  11   21.75    0.96
  -3  -2  11   21.26    0.96
  -3   2 -11   23.25    1.01
  -4   2  11   11.48    0.61
  -4   2  11   11.71    0.65
   4   2 -11   10.62    0.75
  -4   2  11   11.08    0.66
  -4   2  11   12.08    0.72
  -4  -2 -11   11.81    0.67
   4   2  11   13.08    0.77
  -4   2 -11   12.15    0.75
  -4   2 -11   11.40    0.67
  -4  -2  11   11.56    0.65
   4  -2 -11   11.07    0.65
  -5   2  11   -0.28    0.19
  -5   2  11   -0.05    0.16
   5   2 -11    0.18    0.19
  -5  -2 -11    0.07    0.17
  -5   2 -11    0.43    0.21
  -5   2 -11    0.13    0.17
   5   2  11   -0.01    0.17
  -5  -2  11    0.06    0.17
  -6  -2 -11   25.10    1.45
   6   2 -11   25.24    1.44
   6   2 -11   23.28    1.53
  -6  -2  11   24.26    1.36
   6   2  11   26.07    1.43
  -6   2 -11   27.07    1.37
   6  -2 -11   24.55    1.56
   6   2  11   24.08    1.57
   7   2 -11   10.45    0.95
  -7  -2  11   10.01    0.81
   7  -2 -11   10.37    0.96
   7   2  11    9.59    0.95
   8   2 -11   10.08    0.90
   8   2  11    9.38    0.90
   8  -2 -11    6.80    0.81
   9   2 -11    2.19    0.43
   9  -2 -11    2.07    0.44
   9   2  11    3.06    0.53
  10   2 -11    0.91    0.31
  10   2  11    0.79    0.30
   0   3  11   -0.09    0.12
   0   3  11   -0.07    0.12
   0   3  11   -0.13    0.14
   0   3  11    0.06    0.12
  -1   3  11   38.76    1.92
  -1   3  11   38.20    1.50
  -1   3  11   38.48    1.51
  -1   3  11   37.63    1.46
   1   3  11   38.01    1.91
   1   3  11   39.51    1.51
   1   3  11   36.66    1.48
  -2   3  11   14.18    0.80
  -2   3  11   13.43    0.67
  -2   3  11   12.51    0.62
  -2   3  11   12.23    0.65
  -2   3 -11   13.34    0.64
  -2  -3  11   13.11    0.63
   2   3  11   12.43    0.78
   2   3  11   12.74    0.65
   2   3  11   12.02    0.64
  -2   3 -11   12.27    0.77
  -3  -3 -11    7.12    0.49
  -3   3  11    7.59    0.49
  -3   3  11    7.14    0.47
  -3   3  11    8.04    0.57
  -3   3  11    8.09    0.51
  -3   3 -11    7.30    0.56
  -3   3 -11    7.87    0.49
   3   3  11    7.56    0.57
   3   3  11    7.98    0.48
   3   3  11    7.36    0.47
  -3  -3  11    7.09    0.47
  -4   3  11    0.89    0.26
  -4   3  11    0.81    0.21
  -4   3  11    1.17    0.26
  -4  -3 -11    0.67    0.22
   4   3  11    0.97    0.26
  -4   3 -11    0.87    0.24
  -4   3 -11    0.88    0.23
  -4  -3  11    0.97    0.23
  -5   3  11    8.78    0.59
  -5  -3 -11    9.01    0.61
  -5   3  11    8.26    0.63
  -5   3  11    9.64    0.61
   5   3 -11    9.26    0.70
   5   3  11    9.22    0.69
  -5   3 -11    9.16    0.64
  -5   3 -11    9.25    0.67
   6   3 -11   -0.09    0.22
   6   3 -11    0.24    0.30
  -6  -3 -11    0.04    0.34
  -6   3 -11    0.05    0.18
  -6  -3  11   -0.09    0.29
   6   3  11   -0.03    0.20
   6   3  11   -0.04    0.29
  -7  -3 -11    0.99    0.40
   7   3 -11    0.66    0.38
   7   3  11    1.48    0.46
  -7  -3  11    0.35    0.33
   8   3 -11    2.72    0.52
   8   3  11    3.45    0.59
  -8  -3  11    2.42    0.43
   9   3 -11    3.30    0.54
   9   3  11    2.62    0.49
  10   3 -11   -0.14    0.19
  10   3  11    0.08    0.23
   0   4  11    4.65    0.41
   0   4  11    4.83    0.36
   0   4  11    4.37    0.33
   0   4  11    4.62    0.36
  -1   4  11    4.61    0.45
  -1   4  11    5.66    0.41
  -1   4  11    5.65    0.40
  -1   4  11    4.78    0.36
   1   4  11    5.77    0.46
   1   4  11    5.64    0.40
   1   4  11    5.45    0.39
  -2   4  11   24.55    1.10
  -2   4  11   26.14    1.10
  -2   4  11   25.47    1.08
  -2   4  11   26.06    1.37
   2   4  11   24.71    1.08
  -2   4 -11   23.89    1.07
   2   4  11   26.17    1.35
   2   4  11   23.11    1.08
  -3   4  11   15.91    0.79
  -3   4  11   15.94    0.81
  -3   4  11   15.42    0.99
  -3   4  11   16.56    0.84
   3   4  11   15.95    0.80
  -3   4 -11   15.67    0.81
  -3   4 -11   17.45    0.97
   3   4  11   16.40    0.82
   3   4  11   16.62    0.98
  -4   4  11   39.05    1.65
  -4   4  11   38.19    1.62
  -4   4  11   39.75    2.05
  -4   4 -11   40.38    2.05
  -4   4 -11   38.99    1.69
   4   4  11   38.13    1.61
   4   4  11   41.20    2.07
   5  -4  11    7.66    0.76
  -5   4  11    5.25    0.51
  -5   4  11    5.48    0.53
  -5   4  11    5.27    0.50
  -5  -4 -11    6.30    0.71
  -5  -4  11    5.86    0.61
   5   4  11    5.45    0.67
  -5   4 -11    4.94    0.53
  -5   4 -11    4.74    0.50
   5   4  11    5.17    0.54
   6   4 -11    2.17    0.47
  -6  -4 -11    1.35    0.45
  -6  -4  11    1.24    0.37
   6   4  11    1.58    0.45
   7   4 -11    0.87    0.36
  -7  -4 -11    0.98    0.42
  -7  -4  11    0.75    0.35
   7   4  11    0.58    0.35
   8   4 -11    0.29    0.31
   8   4  11    0.04    0.32
  -8  -4  11    0.61    0.32
   9   4 -11    3.23    0.47
   9   4  11    3.04    0.49
   0   5  11    0.13    0.17
   0   5  11   -0.01    0.14
   0   5  11    0.36    0.16
  -1   5  11   12.77    0.66
  -1   5  11   12.46    0.68
  -1   5  11   12.53    0.79
  -1   5  11   12.00    0.66
   1   5  11   13.31    0.69
   1   5  11   11.88    0.66
  -2   5  11    1.92    0.29
  -2   5  11    2.32    0.31
  -2   5  11    2.85    0.39
  -2   5  11    2.10    0.31
   2   5  11    1.61    0.28
   2   5  11    1.95    0.29
  -3   5  11    9.54    0.70
  -3   5  11    7.95    0.55
  -3   5  11    8.98    0.57
   3   5  11    8.33    0.56
  -3   5 -11    8.27    0.54
  -4   5  11    3.78    0.48
  -4   5  11    2.64    0.36
  -4   5  11    3.03    0.38
   4   5  11    2.88    0.38
  -4   5 -11    2.71    0.36
  -4   5 -11    3.13    0.43
  -5  -5 -11   -0.12    0.35
  -5   5  11    0.10    0.22
   5  -5  11    0.28    0.37
   5   5  11   -0.09    0.22
  -5   5 -11    0.26    0.22
   5   5  11    0.26    0.31
  -5  -5  11   -0.19    0.26
   6  -5  11    7.84    0.78
  -6  -5 -11    8.80    0.84
   6   5 -11    8.88    0.82
  -6  -5  11    8.62    0.76
   6   5  11    7.47    0.84
   7   5 -11    0.89    0.36
  -7  -5 -11    1.52    0.41
   7   5  11    1.70    0.46
  -7  -5  11    0.40    0.31
   8   5 -11    0.16    0.27
  -8  -5 -11    0.15    0.30
   8   5  11    0.03    0.27
  -8  -5  11   -0.03    0.28
   9   5 -11   -0.03    0.23
   9   5  11    0.08    0.26
   0   6  11   49.00    1.95
   0   6  11   49.74    1.95
  -1   6  11    2.79    0.35
  -1   6  11    3.27    0.37
   1   6  11    3.54    0.39
   1   6  11    2.37    0.33
  -2   6  11    0.19    0.18
  -2   6  11    0.16    0.17
   2   6  11    0.10    0.18
  -3   6  11    8.02    0.66
  -3   6  11    7.48    0.54
  -3   6  11    7.17    0.53
  -3   6  11    7.03    0.56
   3   6  11    6.70    0.54
   4  -6  11    2.60    0.50
  -4   6  11    2.32    0.40
  -4  -6 -11    2.63    0.50
  -4  -6  11    3.12    0.46
   4   6  11    2.62    0.51
   5  -6  11    8.57    0.83
  -5  -6 -11    7.62    0.81
   5   6  11    7.66    0.79
  -5  -6  11    7.91    0.70
  -6  -6 -11   13.30    1.04
   6  -6  11   15.12    1.07
   6   6  11   15.21    1.12
  -6  -6  11   14.04    0.97
  -7  -6 -11   -0.38    0.29
  -7  -6  11    0.11    0.28
   7   6  11    0.19    0.29
  -8  -6 -11    2.30    0.44
   8   6 -11    2.97    0.46
   8   6  11    2.23    0.44
  -8  -6  11    2.26    0.41
   9   6 -11    2.70    0.39
   9   6  11    3.62    0.45
   0   7  11    0.14    0.18
   0   7  11   -0.06    0.17
  -1   7  11   11.70    0.71
  -1   7  11   12.19    0.71
   1   7  11   12.38    0.72
   1   7  11   11.86    0.71
  -2  -7 -11    9.04    0.84
  -2   7  11    9.06    0.61
  -2   7  11    9.02    0.61
   2  -7  11    7.54    0.78
   2   7  11    8.79    0.61
   2  -7 -11    8.60    0.74
  -3  -7 -11   23.06    1.34
  -3  -7 -11   24.33    1.44
   3  -7  11   26.15    1.49
   4  -7  11   59.58    2.95
  -4  -7 -11   63.14    2.84
  -4  -7 -11   53.67    2.62
  -5  -7 -11   -0.09    0.35
   5  -7  11    0.31    0.33
  -5  -7  11    0.17    0.28
   5   7  11    0.30    0.30
   6  -7  11    0.65    0.36
  -6  -7 -11    0.72    0.38
  -6  -7  11    0.19    0.29
   6   7  11    0.28    0.30
  -7  -7 -11    4.25    0.60
   7  -7  11    4.11    0.56
   7   7  11    4.71    0.60
  -7  -7  11    4.40    0.54
  -8  -7 -11    1.43    0.37
   8   7  11    1.80    0.39
  -8  -7  11    1.67    0.35
   0  -8 -11   14.44    1.05
   0  -8 -11   13.19    0.94
  -1  -8 -11   17.75    1.10
  -1  -8 -11   17.31    1.18
   1  -8  11   16.39    1.13
   1  -8 -11   17.08    1.08
   1  -8 -11   18.90    1.22
  -2  -8 -11   19.07    1.24
   2  -8  11   18.80    1.23
  -2  -8 -11   17.89    1.12
   2  -8 -11   18.45    1.23
   2  -8 -11   18.18    1.13
   3  -8  11   75.41    3.61
  -3  -8 -11   75.96    3.46
  -3  -8 -11   71.31    3.24
   3  -8 -11   75.44    3.43
   3  -8 -11   73.86    3.27
  -4  -8 -11    0.64    0.40
   4  -8  11    0.45    0.38
  -4  -8 -11    0.58    0.34
   4  -8 -11    0.87    0.36
  -5  -8 -11    0.07    0.35
  -5  -8 -11    0.37    0.31
   5  -8  11    0.15    0.34
   5  -8 -11   -0.02    0.30
  -5  -8  11    0.30    0.29
  -6  -8 -11    3.34    0.56
   6  -8  11    1.61    0.40
   6  -8 -11    2.92    0.48
  -6  -8  11    2.87    0.45
   7  -8  11    3.84    0.53
  -7  -8 -11    5.39    0.64
   7   8  11    4.31    0.53
  -7  -8  11    6.43    0.59
  -8  -8 -11    0.43    0.26
  -8  -8  11    0.10    0.23
   8   8  11    0.23    0.21
   0  -9 -11    0.28    0.32
   0  -9 -11   -0.05    0.34
   1  -9  11    2.68    0.51
  -1  -9 -11    3.19    0.50
  -1  -9 -11    2.86    0.57
   1  -9 -11    2.86    0.49
   1  -9 -11    4.51    0.65
   2  -9  11    6.67    0.73
  -2  -9 -11    5.70    0.64
  -2  -9 -11    8.87    0.86
   2  -9 -11    7.75    0.77
   2  -9 -11    5.61    0.68
  -3  -9 -11    0.10    0.29
  -3  -9 -11    0.01    0.36
   3  -9  11   -0.47    0.29
   3  -9 -11    0.27    0.32
   3  -9 -11    0.23    0.33
  -4  -9 -11    0.12    0.28
  -4  -9 -11   -0.13    0.33
   4  -9  11    0.10    0.31
   4  -9 -11    0.15    0.30
   4  -9 -11   -0.46    0.26
   5  -9  11    1.54    0.43
  -5  -9 -11    2.00    0.48
  -5  -9 -11    1.66    0.39
   5  -9 -11    1.92    0.42
   6  -9  11    3.00    0.50
  -6  -9 -11    3.09    0.51
  -6  -9  11    3.93    0.49
   6  -9 -11    2.63    0.41
  -7  -9 -11    0.71    0.30
  -7  -9  11    0.31    0.25
   0 -10 -11   21.94    1.37
   0 -10 -11   20.77    1.26
  -1 -10 -11    3.50    0.58
  -1 -10 -11    2.25    0.45
   1 -10  11    3.32    0.50
   1 -10 -11    3.59    0.53
   1 -10 -11    3.41    0.56
   2 -10  11    2.18    0.46
  -2 -10 -11    1.42    0.45
  -2 -10 -11    2.62    0.49
   2 -10 -11    2.31    0.47
   2 -10 -11    2.71    0.54
   3 -10  11    0.67    0.38
  -3 -10 -11    0.50    0.37
  -3 -10 -11    0.31    0.33
   3 -10 -11    0.38    0.33
   3 -10 -11    0.65    0.37
  -4 -10 -11    0.63    0.37
  -4 -10 -11    1.31    0.34
   4 -10  11    0.94    0.40
   4 -10 -11    0.95    0.36
   4 -10 -11    0.75    0.35
   5 -10  11    0.28    0.35
  -5 -10 -11    0.43    0.27
  -5 -10 -11    0.39    0.35
   5 -10 -11    0.72    0.32
   5 -10 -11    0.22    0.27
  -6 -10 -11    0.64    0.31
  -6 -10 -11    0.70    0.29
  -7 -10 -11    1.28    0.29
   0 -11 -11    0.13    0.30
   0 -11 -11    0.15    0.34
  -1 -11 -11    8.47    0.77
  -1 -11 -11    8.90    0.88
   1 -11 -11    8.97    0.81
   1 -11 -11    8.38    0.84
  -2 -11 -11    0.16    0.28
  -2 -11 -11    0.09    0.31
   2 -11  11    0.30    0.33
   2 -11 -11   -0.03    0.30
   2 -11 -11    0.22    0.28
  -3 -11 -11    0.90    0.33
   3 -11  11    0.96    0.39
  -3 -11 -11    0.61    0.37
   3 -11 -11    0.92    0.33
   3 -11 -11    0.49    0.34
  -4 -11 -11    1.32    0.38
   4 -11  11    1.05    0.38
  -4 -11 -11    0.90    0.34
   4 -11 -11    0.55    0.27
   4 -11 -11    1.43    0.38
  -5 -11 -11    2.27    0.36
  -5 -11 -11    4.34    0.51
   5 -11 -11    3.00    0.42
  -6 -11 -11    0.19    0.21
   0 -12 -11   12.60    0.89
   0 -12 -11   12.07    0.92
  -1 -12 -11    0.17    0.29
  -1 -12 -11    0.40    0.33
   1 -12 -11    0.12    0.28
   1 -12 -11    0.10    0.30
  -2 -12 -11    1.42    0.39
  -2 -12 -11    1.39    0.36
   2 -12 -11    0.84    0.32
   2 -12 -11    1.15    0.34
  -3 -12 -11    2.52    0.40
  -3 -12 -11    2.04    0.41
   3 -12 -11    1.83    0.33
   3 -12 -11    2.51    0.41
  -4 -12 -11    0.21    0.27
  -4 -12 -11    0.23    0.26
   4 -12 -11    0.14    0.22
   4 -12 -11    0.17    0.24
   0 -13 -11    0.18    0.27
   0 -13 -11    0.07    0.26
  -1 -13 -11   10.02    0.70
  -1 -13 -11   10.05    0.74
   1 -13 -11   10.06    0.68
   1 -13 -11    8.86    0.70
  -2 -13 -11    1.81    0.34
  -2 -13 -11    1.24    0.31
   2 -13 -11    1.11    0.29
   2 -13 -11    1.44    0.29
   0   0  12  461.30   16.92
   0   0  12  521.92   16.90
   0   0 -12  476.57   22.48
   0   0  12  515.91   22.45
  -1   0  12  141.01    6.62
   1   0 -12  141.00    6.69
  -1   0  12  143.40    5.07
   1   0  12  146.82    6.66
   1   0  12  146.97    5.04
  -1   0 -12  142.10    6.67
  -1   0 -12  148.40    5.29
  -1   0  12  146.11    5.09
  -2   0  12   45.63    1.67
  -2   0 -12   44.27    1.71
  -2   0  12   42.52    1.66
   2   0  12   40.64    2.07
  -2   0 -12   41.86    2.09
   2   0 -12   42.43    2.11
  -3   0  12  145.94    5.32
   3   0  12  151.62    6.91
  -3   0 -12  140.81    6.90
   3   0 -12  161.93    6.96
  -3   0 -12  146.86    5.53
  -3   0  12  148.60    5.30
  -4   0 -12   95.42    3.67
   4   0  12   93.61    4.48
  -4   0  12   97.66    3.53
   4   0 -12  101.09    4.56
  -4   0  12   90.00    3.53
  -4   0 -12   95.75    4.47
  -5   0  12    0.03    0.19
  -5   0 -12    0.14    0.19
   5   0 -12    0.13    0.18
   6   0 -12    3.76    0.58
   6   0 -12    4.37    0.44
   6   0  12    2.93    0.52
   7   0  12    0.41    0.32
   7   0 -12    1.15    0.40
   8   0  12    0.63    0.38
   8   0 -12    0.48    0.36
   9   0 -12    3.33    0.52
   9   0  12    2.95    0.51
  10   0 -12   -0.16    0.22
   0   1  12   -0.12    0.11
   0  -1  12    0.02    0.13
   0   1  12    0.02    0.14
   0  -1 -12    0.03    0.12
   0   1 -12    0.24    0.16
   0   1  12   -0.12    0.14
  -1   1  12   27.19    1.16
  -1   1  12   28.61    1.17
  -1   1  12   26.39    1.45
  -1  -1 -12   30.81    1.44
  -1  -1 -12   28.99    1.20
  -1   1 -12   28.68    1.18
   1  -1 -12   29.87    1.45
  -1   1 -12   25.74    1.46
  -1  -1  12   28.99    1.15
  -1  -1  12   32.31    1.17
   1   1  12   27.33    1.14
   1   1  12   30.78    1.16
   1   1  12   30.80    1.48
  -2   1  12    6.43    0.43
   2   1 -12    5.69    0.48
  -2  -1 -12    6.18    0.44
  -2   1  12    6.32    0.42
  -2  -1 -12    6.72    0.43
  -2   1  12    6.34    0.44
  -2  -1  12    6.40    0.41
  -2  -1  12    6.88    0.42
  -2   1 -12    6.78    0.42
  -2   1 -12    6.43    0.48
   2   1  12    6.96    0.49
   2  -1 -12    5.75    0.45
  -3   1  12    9.27    0.60
  -3  -1 -12   10.17    0.57
  -3   1  12   10.19    0.58
  -3   1  12    9.22    0.57
   3   1 -12   10.89    0.68
  -3  -1 -12   10.39    0.60
  -3  -1  12    9.66    0.57
  -3  -1  12   11.12    0.59
   3  -1 -12   10.72    0.65
  -3   1 -12   11.02    0.67
  -3   1 -12   11.30    0.61
   3   1  12    9.98    0.66
  -4   1  12    4.06    0.42
  -4  -1 -12    4.36    0.43
   4   1 -12    4.86    0.45
   4  -1 -12    4.20    0.39
   4   1  12    4.51    0.42
  -4   1 -12    4.39    0.40
  -4  -1  12    3.84    0.40
  -4  -1  12    4.29    0.43
  -4   1 -12    4.38    0.42
   5   1 -12    0.90    0.28
  -5  -1 -12    0.78    0.24
  -5   1  12    0.61    0.23
   5   1  12    0.67    0.22
  -5  -1  12    0.67    0.23
  -5   1 -12    0.65    0.24
  -5   1 -12    1.20    0.24
   5  -1 -12    1.09    0.24
   6   1 -12    0.34    0.31
   6  -1  12    0.12    0.29
   6   1 -12    0.24    0.24
   6   1  12    0.34    0.33
   6   1  12    0.02    0.18
   6  -1 -12   -0.20    0.29
   7   1 -12   17.65    1.29
   7  -1  12   17.52    1.27
   7   1  12   19.73    1.34
   7  -1 -12   19.45    1.34
   8   1 -12   34.44    1.99
   8   1  12   34.84    2.00
   8  -1 -12   33.00    1.98
   9   1 -12    1.39    0.39
   9   1  12    1.07    0.39
   9  -1 -12    1.28    0.41
  10   1 -12    1.49    0.34
  10  -1 -12    2.25    0.36
  10   1  12    1.89    0.35
   0  -2 -12   14.50    0.71
   0   2  12   14.56    0.68
   0   2  12   14.02    0.67
   0   2 -12   14.09    0.81
   0   2  12   12.11    0.80
  -1   2  12    2.38    0.27
   1   2 -12    2.19    0.29
  -1   2  12    2.25    0.29
  -1   2  12    2.11    0.27
  -1   2 -12    2.27    0.29
  -1  -2  12    2.67    0.26
   1  -2 -12    2.06    0.22
   1   2  12    2.05    0.24
   1   2  12    2.49    0.27
   1   2  12    1.92    0.28
  -2   2  12   13.45    0.80
   2   2 -12   14.40    0.82
  -2   2  12   12.58    0.67
  -2  -2 -12   12.99    0.68
  -2   2  12   12.90    0.68
  -2   2 -12   13.25    0.67
   2   2  12   15.10    0.83
   2   2  12   13.83    0.66
   2  -2 -12   12.61    0.71
  -2  -2  12   13.27    0.66
  -2   2 -12   13.74    0.81
   2   2  12   13.27    0.65
  -2  -2  12   13.64    0.65
  -3   2  12   13.14    0.78
  -3  -2 -12   13.27    0.70
   3   2 -12   12.29    0.81
  -3   2  12   12.89    0.70
  -3   2  12   13.03    0.69
   3  -2 -12   12.20    0.71
  -3  -2  12   12.87    0.67
  -3  -2  12   13.47    0.68
   3   2  12   12.98    0.81
  -3   2 -12   13.82    0.81
  -3   2 -12   13.55    0.71
  -4  -2 -12   -0.09    0.16
  -4   2  12    0.18    0.16
   4   2 -12    0.01    0.18
  -4   2  12    0.33    0.19
  -4  -2  12    0.07    0.18
   4  -2 -12    0.04    0.12
  -4   2 -12    0.02    0.16
  -4   2 -12    0.08    0.17
   4   2  12   -0.03    0.16
  -5   2  12    1.10    0.28
   5   2 -12    0.23    0.23
  -5  -2 -12    0.21    0.20
   5   2  12    0.85    0.25
  -5   2 -12    0.82    0.22
  -5   2 -12    0.51    0.23
  -5  -2  12    0.26    0.21
   6   2 -12   36.28    2.00
   6   2 -12   34.43    1.89
  -6  -2 -12   34.40    1.81
  -6   2 -12   33.31    1.78
   6   2  12   37.80    2.05
   6   2  12   36.93    1.86
   6  -2 -12   31.25    1.97
  -6  -2  12   33.52    1.73
   7   2 -12    4.36    0.66
  -7  -2  12    3.62    0.53
   7   2  12    4.18    0.66
   7  -2 -12    2.32    0.49
   8   2 -12   -0.21    0.29
   8  -2 -12   -0.03    0.32
   8   2  12   -0.07    0.29
   9   2 -12    7.09    0.74
   9   2  12    7.21    0.77
   9  -2 -12    6.14    0.69
  10   2 -12    1.94    0.38
  10   2  12    2.60    0.39
   0   3  12    0.12    0.13
   0   3  12   -0.08    0.15
   0   3  12    0.07    0.14
   0   3  12   -0.10    0.12
  -1   3  12    1.97    0.26
  -1   3  12    1.59    0.24
  -1   3  12    1.99    0.24
  -1   3  12    2.18    0.31
  -1   3 -12    2.78    0.32
   1   3  12    1.69    0.24
   1   3  12    1.26    0.26
   1   3  12    1.91    0.26
  -2   3  12   27.76    1.16
  -2   3  12   26.84    1.16
  -2   3  12   25.68    1.10
  -2   3  12   27.14    1.43
   2   3  12   27.55    1.44
   2   3  12   25.96    1.12
  -2   3 -12   29.08    1.44
  -2   3 -12   26.53    1.15
  -2  -3  12   25.67    1.11
   2   3  12   26.02    1.14
  -3   3  12    0.07    0.15
  -3   3  12   -0.02    0.15
  -3   3  12    0.34    0.18
  -3  -3 -12    0.19    0.18
  -3   3  12    0.08    0.16
   3   3  12    0.06    0.14
  -3   3 -12    0.11    0.18
  -3  -3  12   -0.01    0.14
   3   3  12    0.20    0.18
  -3   3 -12    0.11    0.16
  -4   3  12    9.24    0.59
  -4   3  12    8.46    0.55
  -4  -3 -12    8.67    0.59
  -4   3  12    9.09    0.64
   4   3  12    9.23    0.67
  -4   3 -12    8.72    0.59
  -4  -3  12    7.92    0.56
  -4   3 -12    9.43    0.66
  -5   3  12   10.56    0.70
  -5   3  12   10.46    0.69
  -5  -3 -12    9.56    0.68
   5   3 -12   10.67    0.78
   5   3 -12    9.98    0.90
   5   3  12   11.42    0.78
   5   3  12   11.03    0.93
  -5   3 -12   10.83    0.72
  -5   3 -12   10.80    0.75
  -5  -3  12   10.01    0.79
   6   3 -12    2.90    0.52
  -6  -3 -12    2.40    0.46
   6   3  12    1.50    0.42
  -6  -3  12    2.60    0.49
   7   3 -12    9.79    0.92
  -7  -3 -12   10.61    0.87
  -7  -3  12   10.21    0.81
   7   3  12    9.69    0.95
   8   3 -12    2.27    0.48
   8   3  12    1.58    0.43
   9   3 -12    1.24    0.35
   9   3  12    1.90    0.44
  10   3 -12    2.49    0.36
  10   3  12    2.35    0.36
   0   4  12   57.64    2.09
   0   4  12   53.18    2.04
   0   4  12   56.88    2.10
   0   4  12   50.50    2.66
  -1   4  12    3.82    0.38
  -1   4  12    3.83    0.37
  -1   4  12    3.28    0.33
  -1   4  12    4.05    0.41
   1   4  12    3.90    0.38
   1   4  12    4.20    0.41
   1   4  12    4.14    0.38
   1   4  12    3.12    0.32
  -2   4  12   15.44    0.80
  -2   4  12   16.33    0.81
  -2   4  12   15.38    0.75
  -2   4  12   17.22    0.97
   2   4  12   15.63    0.95
   2   4  12   15.13    0.78
   2   4  12   15.21    0.78
  -3   4  12    8.14    0.51
  -3   4  12    8.17    0.63
  -3   4  12    8.14    0.54
   3   4  12    7.89    0.53
   3   4  12    8.00    0.52
  -3   4 -12    7.40    0.51
  -3   4 -12    7.42    0.60
   3   4  12    8.70    0.63
  -4   4  12   12.68    0.76
  -4   4  12   12.87    0.86
  -4   4  12   13.18    0.73
  -4   4 -12   13.38    0.87
   4   4  12   12.02    0.86
   4   4  12   13.92    0.74
  -4   4 -12   13.26    0.76
  -5   4  12   -0.10    0.17
  -5  -4 -12   -0.29    0.32
   5  -4  12   -0.29    0.29
   5   4 -12   -0.19    0.25
  -5   4 -12   -0.02    0.20
   5   4  12   -0.06    0.19
  -5  -4  12   -0.19    0.25
   5   4  12    0.23    0.30
  -6  -4 -12   17.94    1.21
   6   4 -12   18.13    1.28
  -6  -4  12   20.41    1.16
   6   4  12   19.67    1.36
  -7  -4 -12   -0.07    0.31
   7   4 -12    0.08    0.29
   7   4  12    0.52    0.36
  -7  -4  12   -0.04    0.29
   8   4 -12    0.69    0.33
   8   4  12    0.48    0.34
  -8  -4  12    0.96    0.32
   9   4 -12    3.08    0.46
   9   4  12    3.31    0.50
   0   5  12    0.04    0.14
   0   5  12   -0.01    0.14
   0   5  12   -0.02    0.15
   0   5  12   -0.03    0.17
  -1   5  12   16.97    0.95
  -1   5  12   13.10    0.82
  -1   5  12   15.48    0.78
  -1   5  12   14.50    0.74
   1   5  12   14.17    0.77
   1   5  12   14.68    0.75
   1   5  12   15.39    0.77
  -2   5  12   67.46    2.62
  -2   5  12   66.50    2.60
  -2   5  12   71.38    3.40
   2   5  12   70.18    2.63
  -3   5  12    4.86    0.51
  -3   5  12    5.15    0.47
  -3   5  12    4.72    0.46
   3   5  12    4.65    0.46
  -3   5 -12    4.52    0.46
   4  -5  12  112.53    5.35
  -4   5  12  124.51    5.60
  -4   5  12  118.12    4.32
  -4  -5 -12  120.23    5.11
  -4   5  12  114.24    4.27
   4   5  12  121.69    4.31
  -4   5 -12  122.62    5.58
   4   5  12   97.83    5.49
   4   5  12  116.19    5.58
   5  -5  12   28.90    1.71
  -5  -5 -12   30.80    1.64
  -5  -5  12   30.58    1.52
   5   5  12   27.52    1.74
   6   5 -12    1.70    0.42
  -6  -5 -12    2.07    0.47
   6  -5  12    1.67    0.47
  -6  -5  12    2.29    0.44
   6   5  12    1.75    0.47
  -7  -5 -12    0.37    0.33
   7   5 -12    0.03    0.26
   7   5  12   -0.13    0.28
  -7  -5  12   -0.13    0.28
   8   5 -12    5.00    0.62
  -8  -5  12    7.53    0.66
   8   5  12    6.16    0.71
   9   5 -12    0.04    0.24
   9   5  12    0.18    0.26
   0   6  12   13.68    0.75
   0   6  12   14.21    0.75
  -1   6  12    0.97    0.23
  -1   6  12    0.75    0.24
   1   6  12    0.72    0.22
   1   6  12    0.67    0.22
  -2   6  12    0.16    0.17
  -2   6  12   -0.01    0.21
  -2   6  12    0.55    0.23
   2   6  12    0.20    0.18
  -3   6  12    0.99    0.26
   3  -6  12    2.01    0.42
  -3   6  12    2.09    0.40
  -3   6  12    1.63    0.31
   3   6  12    1.70    0.30
   4  -6  12    0.94    0.42
  -4  -6 -12    1.53    0.42
  -4   6  12    1.64    0.36
   4   6  12    0.92    0.38
   5  -6  12    3.14    0.57
  -5  -6 -12    2.66    0.51
  -5  -6  12    2.13    0.42
   5   6  12    2.72    0.51
   6  -6  12   51.31    2.62
  -6  -6 -12   50.29    2.48
   6   6  12   51.66    2.73
  -6  -6  12   51.14    2.34
  -7  -6 -12    2.49    0.46
   7   6  12    1.97    0.44
  -7  -6  12    2.21    0.42
   8   6 -12    1.60    0.37
   8   6  12    1.19    0.35
  -8  -6  12    1.29    0.32
   9   6 -12   -0.03    0.19
   9   6  12    0.20    0.23
   0   7  12    0.00    0.18
   0  -7 -12   -0.16    0.28
   0   7  12    0.11    0.20
  -1  -7 -12   25.95    1.35
  -1   7  12   24.01    1.15
  -1   7  12   24.13    1.16
   1  -7  12   25.33    1.47
   1   7  12   24.83    1.16
   1  -7 -12   23.47    1.33
  -2  -7 -12    2.12    0.48
  -2  -7 -12    2.76    0.47
   2  -7  12    1.82    0.48
   2  -7 -12    1.41    0.37
   3  -7  12    0.05    0.33
  -3  -7 -12    0.17    0.30
  -3  -7 -12    0.80    0.39
  -3   7  12    0.24    0.26
  -4  -7 -12    3.65    0.58
   4  -7  12    3.37    0.60
   4   7  12    3.80    0.59
   5  -7  12   -0.21    0.32
  -5  -7 -12   -0.40    0.32
  -5  -7  12   -0.25    0.28
   5   7  12   -0.20    0.26
   6  -7  12   -0.30    0.25
  -6  -7 -12    0.53    0.35
   6   7  12   -0.15    0.25
  -6  -7  12    0.07    0.28
   7  -7  12    0.72    0.32
  -7  -7 -12    1.21    0.36
  -7  -7  12    0.93    0.34
   7   7  12    1.68    0.38
  -8  -7 -12    0.11    0.25
  -8  -7  12    0.10    0.24
   8   7  12    0.05    0.24
   0  -8 -12   12.19    0.91
   0  -8 -12   12.84    0.98
   1  -8  12    0.03    0.32
  -1  -8 -12   -0.24    0.27
  -1  -8 -12    0.37    0.36
   1  -8 -12    0.30    0.32
   1  -8 -12   -0.07    0.35
   2  -8  12    0.28    0.35
  -2  -8 -12    0.13    0.35
  -2  -8 -12   -0.25    0.28
   2  -8 -12   -0.17    0.30
  -3  -8 -12   31.53    1.75
   3  -8  12   32.15    1.81
  -3  -8 -12   31.18    1.63
   3  -8 -12   31.57    1.65
  -4  -8 -12   26.82    1.46
   4  -8  12   28.67    1.64
  -4  -8 -12   26.86    1.56
   4  -8 -12   27.03    1.50
  -5  -8 -12    2.72    0.52
   5  -8  12    3.80    0.60
  -5  -8  12    3.26    0.48
   5  -8 -12    2.89    0.47
  -6  -8 -12    1.11    0.37
   6  -8  12    1.53    0.40
   6  -8 -12    0.83    0.34
  -6  -8  12    1.76    0.38
   6   8  12    0.76    0.33
   7  -8  12    0.00    0.28
  -7  -8 -12   -0.38    0.23
  -7  -8  12    0.12    0.28
   7   8  12    0.12    0.24
   7  -8 -12   -0.16    0.24
  -8  -8  12    0.17    0.21
   8   8  12    0.07    0.20
   0  -9 -12    0.09    0.30
   0  -9 -12    0.12    0.36
  -1  -9 -12    2.52    0.51
   1  -9  12    2.05    0.48
  -1  -9 -12    1.80    0.41
   1  -9 -12    2.20    0.46
   1  -9 -12    3.03    0.56
  -2  -9 -12    0.47    0.39
   2  -9  12    0.89    0.39
  -2  -9 -12    0.66    0.35
   2  -9 -12    0.93    0.37
   2  -9 -12    1.13    0.42
   3  -9  12    8.42    0.86
  -3  -9 -12    9.28    0.88
  -3  -9 -12    9.63    0.78
   3  -9 -12    9.13    0.84
   3  -9 -12    9.25    0.87
  -4  -9 -12   15.59    1.08
   4  -9  12   14.90    1.10
  -4  -9 -12   14.80    0.97
   4  -9 -12   14.51    1.00
  -5  -9 -12   -0.17    0.31
  -5  -9 -12    0.01    0.24
   5  -9  12    0.28    0.33
   5  -9 -12   -0.20    0.26
   6  -9  12    0.55    0.33
  -6  -9 -12    0.13    0.31
   6  -9 -12    0.21    0.27
  -6  -9  12   -0.21    0.25
  -7  -9 -12    1.46    0.32
  -7  -9  12    1.21    0.30
   0 -10 -12    9.70    0.95
   0 -10 -12   10.28    0.85
  -1 -10 -12    3.58    0.52
   1 -10  12    4.55    0.59
  -1 -10 -12    6.43    0.76
   1 -10 -12    3.12    0.51
   1 -10 -12    4.83    0.61
  -2 -10 -12   12.02    0.97
   2 -10  12   10.03    0.88
  -2 -10 -12   11.15    0.88
   2 -10 -12   10.40    0.86
   2 -10 -12   10.85    0.92
  -3 -10 -12    5.05    0.67
   3 -10  12    4.54    0.63
  -3 -10 -12    4.68    0.59
   3 -10 -12    3.93    0.52
   4 -10  12    4.11    0.60
  -4 -10 -12    3.50    0.52
  -4 -10 -12    2.37    0.39
   4 -10 -12    2.71    0.46
   4 -10 -12    2.84    0.45
  -5 -10 -12    0.15    0.25
   5 -10  12    0.04    0.30
  -5 -10 -12    0.13    0.29
   5 -10 -12    0.24    0.27
  -6 -10 -12    2.64    0.40
   0 -11 -12   -0.27    0.26
   0 -11 -12   -0.12    0.30
  -1 -11 -12    1.22    0.40
  -1 -11 -12    1.48    0.39
   1 -11 -12    1.25    0.37
   1 -11 -12    0.68    0.36
   2 -11  12   11.52    0.91
  -2 -11 -12    9.02    0.85
  -2 -11 -12   10.18    0.81
   2 -11 -12   10.43    0.86
   2 -11 -12    9.84    0.81
   3 -11  12    2.92    0.51
  -3 -11 -12    2.07    0.39
  -3 -11 -12    2.98    0.50
   3 -11 -12    2.40    0.45
   3 -11 -12    2.19    0.41
   4 -11  12    2.09    0.46
  -4 -11 -12    2.32    0.40
  -4 -11 -12    1.24    0.37
   4 -11 -12    2.09    0.35
   4 -11 -12    1.52    0.36
  -5 -11 -12    0.09    0.21
  -5 -11 -12   -0.02    0.24
   5 -11 -12    0.06    0.21
   0 -12 -12   -0.01    0.28
   0 -12 -12    0.19    0.28
  -1 -12 -12    0.47    0.31
  -1 -12 -12    0.30    0.30
   1 -12 -12    0.30    0.29
   1 -12 -12    0.56    0.30
  -2 -12 -12    0.28    0.29
  -2 -12 -12   -0.04    0.29
   2 -12 -12    0.22    0.27
   2 -12 -12    0.28    0.27
  -3 -12 -12    0.88    0.34
  -3 -12 -12    0.56    0.29
   3 -12 -12    0.94    0.29
   3 -12 -12    0.69    0.28
  -4 -12 -12    0.00    0.23
  -4 -12 -12   -0.33    0.19
   0 -13 -12    0.36    0.27
   0 -13 -12    0.27    0.25
  -1  13  12    0.22    0.20
  -1 -13 -12    0.27    0.25
  -1 -13 -12    0.18    0.25
   1 -13 -12   -0.11    0.20
   1 -13 -12   -0.03    0.22
  -2 -13 -12    0.12    0.22
   2 -13 -12    0.13    0.23
   0   0 -13    0.04    0.14
   0   0  13    0.09    0.13
   0   0  13    0.12    0.12
  -1   0  13    0.07    0.14
   1   0  13    0.09    0.13
  -1   0  13    0.14    0.14
  -1   0 -13    0.32    0.15
   1   0 -13    0.00    0.14
  -2   0 -13    0.10    0.14
   2   0 -13    0.08    0.14
  -2   0  13    0.02    0.14
   2   0  13   -0.01    0.13
  -2   0  13   -0.06    0.14
  -2   0 -13   -0.08    0.13
  -3   0  13    0.21    0.16
   3   0 -13   -0.07    0.15
  -3   0 -13    0.08    0.14
  -3   0 -13    0.17    0.19
   3   0  13    0.06    0.13
  -3   0  13    0.12    0.15
  -4   0  13    0.19    0.19
  -4   0 -13   -0.12    0.15
   4   0 -13   -0.06    0.16
   4   0  13   -0.04    0.13
  -5   0 -13   -0.17    0.17
  -5   0  13    0.03    0.18
   5   0 -13   -0.08    0.16
   5   0 -13   -0.21    0.29
   6   0 -13    0.15    0.31
   6   0  13    0.05    0.32
   7   0 -13    0.11    0.32
   7   0  13   -0.08    0.27
   8   0  13    0.00    0.33
   8   0 -13   -0.06    0.29
   9   0 -13   -0.36    0.26
   9   0  13   -0.18    0.28
  10   0 -13   -0.07    0.22
   0   1  13   -0.13    0.14
   0   1  13    0.09    0.15
   0  -1 -13   -0.02    0.12
   0   1 -13    0.04    0.15
   0   1  13    0.14    0.15
  -1  -1 -13   41.61    1.67
  -1  -1 -13   40.06    2.01
  -1   1  13   41.60    1.62
  -1   1  13   43.61    2.04
   1   1 -13   43.14    2.07
  -1   1  13   40.63    1.62
  -1  -1  13   42.70    1.60
   1   1  13   42.74    2.05
   1  -1 -13   42.28    2.03
   1   1  13   42.30    1.59
  -1   1 -13   37.71    2.05
  -1   1 -13   39.77    1.65
  -2   1  13   24.41    1.30
  -2   1  13   25.04    1.10
  -2  -1 -13   26.10    1.13
   2   1 -13   27.12    1.37
  -2  -1 -13   23.55    1.27
  -2   1  13   25.45    1.10
  -2   1 -13   25.80    1.11
   2   1  13   26.47    1.35
  -2   1 -13   27.86    1.37
   2  -1 -13   25.88    1.32
  -2  -1  13   26.40    1.09
  -2  -1  13   23.54    1.08
  -3  -1 -13    2.09    0.29
  -3   1  13    1.83    0.28
  -3   1  13    1.82    0.22
  -3   1  13    2.27    0.31
   3   1 -13    2.19    0.32
  -3   1 -13    2.45    0.30
   3  -1 -13    1.93    0.28
  -3  -1  13    1.76    0.27
  -3   1 -13    2.25    0.31
   3   1  13    1.70    0.27
  -3  -1  13    1.80    0.29
   4   1 -13   50.18    2.46
  -4   1  13   48.47    1.95
  -4  -1 -13   48.43    2.02
  -4   1 -13   46.79    2.00
  -4   1 -13   49.23    2.41
   4   1  13   48.20    2.41
   4  -1 -13   49.47    2.39
  -4  -1  13   47.30    1.94
  -5  -1 -13    9.00    0.64
   5   1 -13    8.77    0.68
  -5   1  13    8.66    0.60
   5   1 -13    7.57    0.79
   5  -1 -13    8.70    0.88
   5   1  13    8.03    0.83
   5   1  13    8.83    0.62
  -5  -1  13    7.78    0.58
  -5   1 -13    8.66    0.60
  -5   1 -13    8.99    0.63
   5  -1 -13    8.24    0.58
   6   1 -13   11.92    1.01
   6  -1  13   12.01    1.00
   6   1  13   12.54    1.03
   6  -1 -13   11.92    1.03
   7  -1  13    0.26    0.33
   7   1 -13   -0.07    0.29
   7   1  13   -0.25    0.28
   7  -1 -13   -0.07    0.30
   8   1 -13    0.17    0.32
   8   1  13    0.38    0.34
   8  -1 -13   -0.01    0.32
   9   1 -13    0.85    0.34
   9   1  13    1.14    0.37
   9  -1 -13    0.43    0.34
  10   1 -13    0.41    0.23
   0   2 -13   53.07    2.74
   0   2  13   57.98    2.13
   0   2  13   52.67    2.73
   0  -2 -13   59.48    2.64
   0   2  13   58.88    2.14
  -1   2  13    2.05    0.28
  -1   2  13    3.00    0.31
   1   2 -13    3.71    0.37
  -1   2  13    2.64    0.30
   1  -2 -13    2.79    0.24
   1   2  13    2.19    0.31
   1   2  13    2.63    0.29
  -1   2 -13    3.39    0.37
   1   2  13    2.67    0.29
  -2   2  13   34.59    1.42
  -2  -2 -13   34.21    1.44
  -2   2  13   32.99    1.39
  -2   2  13   36.11    1.75
   2   2 -13   36.05    1.77
  -2   2 -13   35.69    1.76
   2   2  13   32.58    1.75
  -2  -2  13   33.99    1.37
  -2   2 -13   34.15    1.42
   2  -2 -13   33.03    1.65
   2   2  13   32.00    1.35
  -3   2  13   29.35    1.51
   3   2 -13   26.60    1.55
  -3  -2 -13   29.14    1.30
  -3   2  13   30.80    1.28
  -3   2  13   28.35    1.27
   3   2  13   28.67    1.55
  -3   2 -13   31.31    1.30
   3  -2 -13   27.72    1.43
  -3   2 -13   31.31    1.56
  -3  -2  13   29.07    1.25
  -3  -2  13   30.24    1.26
   4   2 -13   33.81    1.80
  -4  -2 -13   34.20    1.50
  -4   2  13   32.93    1.69
  -4   2  13   34.52    1.46
  -4   2 -13   33.69    1.76
  -4  -2  13   34.12    1.45
   4   2  13   31.83    1.76
  -4   2 -13   34.99    1.50
   5   2 -13    5.17    0.66
  -5   2  13    6.10    0.56
   5   2 -13    5.79    0.59
  -5  -2 -13    6.29    0.58
  -5  -2  13    6.57    0.53
   5  -2 -13    6.72    0.77
  -5   2 -13    6.38    0.53
  -5  -2  13    7.13    0.67
  -5   2 -13    6.87    0.54
   5   2  13    6.61    0.57
   5   2  13    8.29    0.85
  -6  -2 -13    9.67    0.84
   6   2 -13    8.92    0.87
   6   2  13    9.47    0.91
   6  -2 -13    9.91    0.93
  -6  -2  13    9.23    0.78
   7   2 -13   14.74    1.12
   7  -2 -13   12.87    1.08
   7   2  13   13.44    1.11
   8   2 -13    1.20    0.40
   8  -2 -13    1.44    0.48
   8   2  13    1.37    0.42
   9   2 -13    6.57    0.70
   9   2  13    7.19    0.75
   0   3  13    0.03    0.14
   0   3  13    0.24    0.17
   0   3  13    0.20    0.16
  -1   3  13    3.67    0.37
  -1   3  13    3.94    0.37
  -1   3  13    3.71    0.41
   1   3  13    4.32    0.38
  -1   3 -13    3.98    0.40
   1   3  13    3.47    0.40
   1   3  13    4.18    0.38
  -2   3  13   13.52    0.71
  -2   3  13   13.41    0.70
  -2   3  13   12.96    0.81
   2   3  13   12.47    0.67
  -2  -3  13   12.85    0.69
   2   3  13   13.15    0.83
  -2   3 -13   12.70    0.81
   2   3  13   12.57    0.67
  -3  -3 -13    4.12    0.44
  -3   3  13    4.95    0.45
  -3   3  13    4.53    0.44
   3   3  13    4.38    0.42
  -3  -3  13    4.90    0.40
  -3   3 -13    4.87    0.44
  -3   3 -13    4.46    0.46
   3   3  13    5.08    0.47
  -4   3  13    0.48    0.19
   4   3 -13    0.51    0.22
  -4   3  13    0.47    0.23
  -4  -3 -13    0.49    0.21
  -4   3 -13    0.46    0.21
   4   3  13    0.56    0.24
  -4  -3  13    0.23    0.19
  -4   3 -13    0.22    0.19
   5   3 -13   10.81    0.90
   5   3 -13   10.33    0.79
   5  -3  13   10.60    0.90
   5   3  13   11.17    0.79
   5   3  13   11.45    0.96
  -5  -3  13   10.77    0.82
  -5   3 -13   10.16    0.75
   6   3 -13    3.33    0.55
  -6  -3 -13    3.89    0.54
   6   3  13    3.90    0.62
  -6  -3  13    4.22    0.57
   7   3 -13    0.39    0.31
   7   3  13   -0.07    0.30
  -7  -3  13    0.34    0.30
   8   3 -13    1.82    0.45
   8   3  13    1.88    0.46
   9   3 -13    0.19    0.27
   9   3  13    0.13    0.28
   0   4  13    0.10    0.13
   0   4  13    0.22    0.15
   0   4  13    0.17    0.16
   0   4  13    0.16    0.19
  -1   4  13    5.79    0.44
  -1   4  13    6.10    0.52
  -1   4  13    5.98    0.40
  -1   4  13    5.30    0.42
   1   4  13    5.32    0.40
   1   4  13    5.82    0.43
   1   4  13    5.58    0.51
   1   4  13    6.03    0.44
  -2   4  13    0.32    0.20
  -2   4  13    0.34    0.20
  -2   4  13    0.30    0.18
   2   4  13    0.08    0.17
   2   4  13    0.31    0.18
   2   4  13    0.16    0.20
  -3   4  13    0.73    0.21
  -3   4  13    0.69    0.22
  -3   4  13    0.40    0.20
  -3   4 -13    0.61    0.23
   3   4  13    0.14    0.18
  -3   4 -13    0.53    0.22
   3   4  13    0.40    0.22
  -4   4  13   21.52    1.22
   4  -4  13   19.15    1.31
  -4   4  13   21.36    1.03
  -4   4  13   20.64    1.05
  -4   4 -13   22.49    1.25
  -4   4 -13   19.93    1.05
   4   4  13   19.99    1.39
   4   4  13   21.23    1.25
  -5   4  13    0.04    0.19
   5   4 -13    0.03    0.27
  -5  -4 -13    0.09    0.32
   5  -4  13    0.18    0.33
  -5   4 -13    0.10    0.20
   5   4  13   -0.22    0.20
  -5  -4  13    0.06    0.31
   5   4  13    0.01    0.29
   6  -4  13   -0.10    0.32
   6   4 -13    0.08    0.28
  -6  -4 -13    0.51    0.35
   6   4  13    0.15    0.34
  -6  -4  13   -0.34    0.29
   7   4 -13    0.29    0.32
  -7  -4 -13    0.40    0.32
   7   4  13    0.55    0.37
  -7  -4  13    0.10    0.27
   8   4 -13    0.36    0.30
   8   4  13    0.19    0.31
   9   4 -13    4.73    0.57
   9   4  13    7.68    0.69
   0   5  13    0.19    0.19
   0   5  13   -0.17    0.15
   0   5  13    0.29    0.17
  -1   5  13    0.19    0.18
  -1   5  13    0.13    0.19
  -1   5  13    0.00    0.16
   1   5  13    0.04    0.19
   1   5  13    0.05    0.15
   1   5  13    0.34    0.18
  -2   5  13    0.15    0.19
  -2   5  13    0.24    0.19
  -2   5  13    0.10    0.18
   2   5  13    0.43    0.22
   2   5  13   -0.03    0.16
  -3   5  13    0.79    0.26
  -3   5  13    0.80    0.26
  -3   5  13    0.74    0.22
   3   5  13    0.73    0.24
   3   5  13    0.80    0.28
   4  -5  13   11.47    0.95
  -4   5  13   12.99    0.84
  -4  -5 -13   10.30    0.89
  -4   5 -13   11.61    0.84
   4   5  13   10.66    0.83
   4   5  13   11.32    0.98
   5  -5  13    2.60    0.52
  -5  -5 -13    4.09    0.58
   5   5  13    1.80    0.43
  -5  -5  13    2.71    0.46
   6   5 -13    0.24    0.30
  -6  -5 -13    0.00    0.31
   6  -5  13    0.10    0.31
  -6  -5  13    0.16    0.30
   6   5  13   -0.29    0.30
  -7  -5 -13    0.52    0.33
   7   5 -13    0.74    0.34
   7   5  13    0.52    0.32
  -7  -5  13    0.18    0.30
   8   5 -13    0.78    0.32
   8   5  13    0.46    0.33
   9   5 -13    1.79    0.35
   9   5  13    1.32    0.33
   0   6  13    9.54    0.62
   0   6  13    9.54    0.59
  -1   6  13    0.17    0.20
  -1   6  13    0.27    0.18
  -1   6  13    0.07    0.19
   1   6  13    0.17    0.18
   1   6  13    0.30    0.20
  -2   6  13   -0.04    0.20
  -2   6  13    0.40    0.22
  -2   6  13   -0.11    0.18
   2  -6  13   -0.05    0.28
   2   6  13   -0.09    0.19
   2   6  13    0.35    0.20
   3  -6  13    7.39    0.77
  -3  -6 -13    5.95    0.65
  -3   6  13    6.37    0.62
   3   6  13    6.24    0.71
  -4  -6 -13   46.50    2.30
   4  -6  13   45.00    2.44
   4   6  13   48.32    2.53
   5  -6  13    0.14    0.34
  -5  -6 -13    0.38    0.36
  -5  -6  13    0.21    0.30
   5   6  13    0.08    0.27
   6  -6  13    2.64    0.51
  -6  -6 -13    2.39    0.50
   6   6  13    1.75    0.43
  -6  -6  13    2.24    0.44
  -7  -6 -13    1.05    0.35
   7   6 -13    1.21    0.37
   7   6  13    1.00    0.37
  -7  -6  13    1.77    0.40
   8   6 -13    0.27    0.26
   8   6  13    0.38    0.28
   0  -7 -13    0.60    0.32
   0   7  13   -0.18    0.27
   1  -7  13   28.50    1.59
  -1  -7 -13   26.74    1.43
   1   7  13   25.43    1.58
   1  -7 -13   27.60    1.44
  -2  -7 -13    1.69    0.46
   2  -7  13    1.36    0.45
  -2  -7 -13    1.17    0.35
   2  -7 -13    2.60    0.46
   2   7  13    1.23    0.38
   3  -7  13   23.89    1.50
  -3  -7 -13   24.73    1.33
   3   7  13   24.02    1.51
  -4  -7 -13    4.27    0.58
   4  -7  13    6.62    0.75
   4   7  13    4.84    0.67
   5  -7  13   -0.31    0.32
  -5  -7 -13    0.18    0.34
   5   7  13   -0.06    0.27
  -5  -7  13    0.33    0.31
   6  -7  13    4.29    0.61
  -6  -7 -13    7.31    0.74
   6   7  13    6.82    0.74
  -6  -7  13    8.22    0.71
  -7  -7 -13    1.54    0.37
   7  -7  13    1.93    0.42
   7   7  13    2.24    0.43
  -7  -7  13    2.88    0.44
   8  -7 -13    0.08    0.24
   8   7  13    0.42    0.26
   0  -8 -13   28.11    1.51
  -1  -8 -13    3.47    0.51
   1  -8  13    3.51    0.58
  -1  -8 -13    3.37    0.56
   1  -8 -13    2.40    0.47
   2  -8  13   17.40    1.23
  -2  -8 -13   18.59    1.22
  -2  -8 -13   18.86    1.13
   2  -8 -13   18.61    1.15
   3  -8  13   16.45    1.18
  -3  -8 -13   16.01    1.04
   3  -8 -13   16.84    1.08
  -4  -8 -13    2.09    0.41
   4  -8  13    1.11    0.41
  -4  -8 -13    1.42    0.41
   4  -8 -13    1.89    0.44
   5  -8  13   -0.08    0.31
  -5  -8 -13    0.32    0.34
   5  -8 -13   -0.14    0.27
   5   8  13    0.04    0.28
  -6  -8 -13    0.77    0.34
   6  -8  13    1.11    0.35
   6   8  13    0.86    0.32
  -6  -8  13    1.11    0.34
   6  -8 -13    0.66    0.31
   7  -8  13    2.03    0.39
  -7  -8 -13    2.77    0.43
  -7  -8  13    1.71    0.33
   7  -8 -13    1.72    0.33
   7   8  13    2.21    0.38
   0  -9 -13    0.25    0.35
   0  -9 -13    0.10    0.29
  -1  -9 -13    0.21    0.32
  -1  -9 -13    0.29    0.36
   1  -9  13    0.24    0.35
   1  -9 -13    0.46    0.36
   1  -9 -13    0.31    0.36
  -2  -9 -13   -0.06    0.34
   2  -9  13   -0.13    0.33
  -2  -9 -13   -0.01    0.29
   2  -9 -13   -0.11    0.30
   3  -9  13    2.98    0.53
  -3  -9 -13    2.54    0.49
  -3  -9 -13    3.29    0.47
   3  -9 -13    4.81    0.61
  -4  -9 -13    2.62    0.49
   4  -9  13    2.54    0.49
  -4  -9 -13    2.36    0.39
   4  -9 -13    2.61    0.46
   5  -9  13   16.21    1.14
  -5  -9 -13   15.12    1.06
   5  -9 -13   17.77    1.03
  -6  -9 -13    0.26    0.28
   6  -9  13   -0.05    0.28
   6  -9 -13    0.15    0.25
  -7  -9 -13    3.35    0.40
  -7  -9  13    3.20    0.37
   0 -10 -13   13.95    0.99
   0 -10 -13   15.68    1.10
  -1 -10 -13    0.75    0.35
  -1 -10 -13    0.55    0.37
   1 -10  13    0.63    0.33
   1 -10 -13    0.22    0.29
   1 -10 -13    0.35    0.31
  -2 -10 -13    2.74    0.48
  -2 -10 -13    3.43    0.51
   2 -10  13    3.03    0.50
   2 -10 -13    2.71    0.48
   2 -10 -13    2.52    0.44
  -3 -10 -13    0.48    0.33
   3 -10  13    0.13    0.33
  -3 -10 -13    0.38    0.29
   3 -10 -13   -0.09    0.29
   4 -10  13    0.28    0.35
  -4 -10 -13   -0.04    0.28
  -4 -10 -13    0.12    0.24
   4 -10 -13   -0.02    0.27
  -5 -10 -13    3.07    0.39
   5 -10  13    3.58    0.53
  -5 -10 -13    4.93    0.55
   5 -10 -13    3.00    0.42
  -6 -10 -13    0.57    0.26
   6 -10 -13    0.98    0.26
   0 -11 -13    0.02    0.30
   0 -11 -13    0.12    0.28
  -1 -11 -13   -0.02    0.28
  -1 -11 -13    0.10    0.30
   1 -11 -13    0.15    0.30
   1 -11 -13   -0.06    0.28
   2 -11  13    8.56    0.81
  -2 -11 -13    8.27    0.77
  -2 -11 -13    7.79    0.70
   2 -11 -13    6.95    0.71
   2 -11 -13    7.75    0.69
  -3 -11 -13   -0.17    0.23
  -3 -11 -13    0.17    0.28
   3 -11  13    0.40    0.34
   3 -11 -13    0.07    0.26
   3 -11 -13    0.09    0.26
  -4 -11 -13   -0.20    0.22
   4 -11  13    0.09    0.30
  -4 -11 -13    0.39    0.29
   4 -11 -13    0.30    0.25
  -5  11  13    1.68    0.29
  -5 -11 -13    1.95    0.30
  -5 -11 -13    1.46    0.30
   5 -11 -13    2.38    0.32
   0 -12 -13    0.36    0.29
   0  12  13    0.01    0.22
   0 -12 -13    0.24    0.28
  -1 -12 -13    0.84    0.33
  -1 -12 -13    0.47    0.31
   1 -12 -13    0.82    0.32
   1 -12 -13    0.59    0.30
  -2 -12 -13    0.71    0.30
  -2 -12 -13    1.50    0.34
   2 -12 -13    0.40    0.26
   2 -12 -13    0.65    0.28
  -3 -12 -13    6.51    0.58
  -3 -12 -13    6.67    0.57
   3 -12 -13    7.03    0.55
   0 -13 -13    0.03    0.23
   0   0 -14    0.31    0.16
   0   0  14    0.16    0.14
  -1   0 -14   21.06    1.13
  -1   0 -14   19.58    0.93
   1   0 -14   22.34    1.15
  -1   0  14   20.70    0.92
  -1   0  14   20.03    0.92
   1   0  14   21.38    1.06
  -2   0  14    0.30    0.17
  -2   0 -14    0.20    0.18
   2   0 -14    0.14    0.16
  -2   0  14    0.15    0.17
   2   0  14    0.24    0.13
  -3   0  14    0.74    0.21
  -3   0  14    0.99    0.23
   3   0 -14    0.86    0.24
  -3   0 -14    0.53    0.22
   4   0 -14    2.65    0.37
  -4   0 -14    2.73    0.36
  -4   0  14    2.10    0.32
   5   0 -14    0.09    0.31
   5   0  14   -0.18    0.31
   5   0 -14    0.02    0.18
   6   0 -14    9.10    0.89
   6   0  14    9.12    0.89
   7   0 -14   12.17    1.02
   7   0  14   10.82    0.96
   8   0 -14    0.25    0.33
   8   0  14    1.13    0.41
   9   0 -14    3.95    0.54
   0   1  14    0.03    0.14
   0   1  14   -0.07    0.14
   0   1  14    0.02    0.14
   0  -1 -14    0.06    0.13
  -1   1  14    7.18    0.45
  -1  -1 -14    6.30    0.45
  -1   1  14    6.19    0.45
   1   1 -14    6.11    0.50
  -1   1  14    6.50    0.44
   1  -1 -14    5.75    0.45
   1   1  14    6.73    0.40
   1   1  14    7.38    0.50
  -1   1 -14    6.52    0.51
  -1  -1  14    5.73    0.41
  -2   1  14   66.04    3.24
  -2   1  14   71.86    2.60
  -2   1  14   71.46    2.61
   2   1 -14   66.80    3.33
  -2  -1 -14   66.18    3.23
  -2  -1 -14   71.00    2.69
  -2   1 -14   70.67    2.67
  -2   1 -14   69.11    3.32
  -2  -1  14   68.90    2.58
   2  -1 -14   70.15    3.28
  -2  -1  14   68.18    2.58
   2   1  14   67.73    3.30
  -3   1  14    9.12    0.57
   3   1 -14    9.29    0.65
  -3  -1 -14    8.86    0.57
  -3  -1  14    9.85    0.57
  -3   1 -14    9.35    0.58
   3  -1 -14    8.38    0.59
  -3   1 -14    9.03    0.63
  -3  -1  14    8.34    0.56
   3   1  14    8.84    0.61
   4   1 -14   22.82    1.34
  -4  -1 -14   25.07    1.16
  -4   1  14   25.21    1.13
  -4   1 -14   23.13    1.13
  -4   1 -14   24.47    1.30
  -4  -1  14   24.69    1.13
   4   1  14   24.07    1.30
   4  -1 -14   22.81    1.27
   5   1 -14    3.64    0.55
   5   1 -14    4.75    0.50
   5  -1 -14    3.48    0.54
   5   1  14    3.65    0.40
   5  -1 -14    4.52    0.40
   5   1  14    5.16    0.68
   6   1 -14    0.04    0.29
   6  -1  14   -0.08    0.31
   6  -1 -14    0.03    0.30
   6   1  14    0.06    0.31
   7   1 -14   16.86    1.26
   7   1  14   18.33    1.27
   7  -1 -14   16.59    1.26
   8   1 -14    1.13    0.42
   8  -1 -14    1.76    0.49
   8   1  14    1.69    0.46
   9   1 -14    0.38    0.30
   9   1  14    0.90    0.34
   9  -1 -14    0.31    0.30
   0   2 -14    1.47    0.27
   0   2  14    0.96    0.22
   0   2  14    1.40    0.26
   0   2  14    1.50    0.24
  -1   2  14    9.41    0.55
  -1   2  14    9.81    0.64
  -1   2  14    9.03    0.54
   1   2  14    9.67    0.65
   1   2  14    9.88    0.55
  -1   2 -14    9.11    0.65
  -2   2  14    1.46    0.25
   2   2 -14    1.56    0.29
  -2  -2 -14    1.36    0.26
  -2   2  14    1.25    0.24
  -2   2  14    1.42    0.25
  -2  -2  14    1.16    0.23
   2   2  14    1.01    0.24
  -2   2 -14    0.96    0.24
  -3   2  14    8.65    0.59
  -3  -2 -14    8.19    0.57
  -3   2  14    8.70    0.60
   3   2 -14    8.92    0.67
  -3   2 -14    9.20    0.65
  -3  -2  14   10.12    0.59
  -3   2 -14    9.14    0.58
   3   2  14   10.04    0.67
  -4  -2 -14    0.10    0.19
  -4   2  14   -0.03    0.16
   4   2 -14    0.26    0.21
  -4   2 -14    0.33    0.20
  -4   2 -14   -0.02    0.17
  -4  -2  14   -0.08    0.16
   4   2  14    0.13    0.19
   5   2 -14    5.46    0.70
   5   2 -14    4.93    0.53
   5  -2  14    4.55    0.62
   5   2  14    4.58    0.67
  -5   2 -14    4.87    0.47
   5   2  14    4.50    0.48
   5  -2 -14    3.72    0.64
  -5  -2  14    5.20    0.59
   6   2 -14   17.64    1.26
   6  -2 -14   16.90    1.24
   6   2  14   16.91    1.25
   7   2 -14    5.55    0.73
   7  -2 -14    4.92    0.72
   7   2  14    4.79    0.68
   8   2 -14    1.30    0.40
   8  -2 -14    1.99    0.45
   8   2  14    1.94    0.46
   9   2 -14    0.03    0.26
   9   2  14    0.33    0.28
   0   3  14   -0.12    0.14
   0   3  14    0.11    0.17
   0   3  14    0.12    0.16
   0   3 -14   -0.15    0.15
  -1   3  14   15.09    0.76
  -1   3  14   14.78    0.75
  -1   3  14   14.16    0.88
   1   3  14   13.95    0.74
   1   3  14   15.63    0.91
   1   3  14   13.38    0.73
  -1   3 -14   14.54    0.89
  -2   3  14   19.58    0.94
  -2   3  14   21.50    1.15
   2   3  14   19.93    1.14
   2   3  14   18.61    0.91
  -2   3 -14   18.41    1.12
  -3   3  14    0.79    0.23
   3   3 -14    0.94    0.26
  -3   3  14    0.54    0.22
   3   3  14    0.76    0.24
  -3   3 -14    0.74    0.24
  -3  -3  14    0.72    0.23
  -3   3 -14    0.34    0.20
  -4   3  14    1.37    0.28
  -4  -3 -14    1.87    0.35
   4   3 -14    1.17    0.30
   4  -3  14    2.29    0.52
  -4   3  14    1.81    0.30
   4   3  14    1.51    0.31
  -4   3 -14    1.13    0.28
  -4   3 -14    1.45    0.28
   4   3  14    1.60    0.43
   5   3 -14    0.52    0.33
   5   3 -14    0.14    0.23
   5  -3  14    0.43    0.35
  -5  -3  14    0.40    0.32
   5   3  14    0.49    0.25
  -5   3 -14    0.18    0.20
   5   3  14    0.51    0.33
   6   3 -14    3.57    0.56
  -6  -3 -14    5.75    0.64
   6   3  14    3.64    0.62
  -6  -3  14    6.18    0.64
   7   3 -14    0.10    0.29
   7   3  14   -0.16    0.29
   8   3 -14    0.81    0.35
   8   3  14    0.73    0.36
   9   3 -14    1.89    0.38
   9   3  14    2.27    0.41
   0   4  14    5.57    0.42
   0   4  14    4.44    0.47
  -1   4  14    5.77    0.51
  -1   4  14    4.14    0.42
   1   4  14    4.97    0.44
   1   4  14    5.20    0.49
  -2   4  14   19.45    0.98
  -2   4  14   21.60    1.21
   2   4  14   22.19    1.23
  -2   4 -14   19.94    1.19
   2   4  14   20.91    0.99
  -3   4  14    7.99    0.57
  -3   4  14    7.32    0.62
   3   4  14    8.67    0.67
  -3   4 -14    9.15    0.67
   3   4  14    7.77    0.56
   4  -4  14    5.83    0.72
   4   4 -14    6.16    0.72
  -4   4  14    6.20    0.54
  -4   4 -14    5.99    0.56
   4   4  14    6.87    0.77
   4   4  14    5.03    0.55
  -4   4 -14    5.72    0.56
   5   4 -14   21.89    1.41
   5  -4  14   20.88    1.36
   5   4  14   20.42    1.42
  -5  -4  14   21.91    1.22
  -6  -4 -14   16.62    1.07
   6   4 -14   16.86    1.20
   6  -4  14   16.05    1.16
   6   4  14   15.08    1.22
  -6  -4  14   15.69    1.03
   7   4 -14    3.15    0.55
  -7  -4 -14    2.40    0.44
   7   4  14    2.74    0.55
   8   4 -14    0.47    0.31
   8   4  14    0.48    0.32
   9   4 -14    2.62    0.41
   9   4  14    3.13    0.45
   0   5  14    0.01    0.16
   0   5  14    0.22    0.19
   0   5  14    0.08    0.17
  -1   5  14    1.45    0.31
  -1   5  14    1.49    0.28
  -1   5  14    1.53    0.26
   1   5  14    1.46    0.28
   1   5  14    2.05    0.36
   1   5  14    1.71    0.27
  -2   5  14    3.43    0.41
  -2   5  14    3.65    0.38
  -2   5  14    4.15    0.47
   2   5  14    4.86    0.47
   2   5  14    4.83    0.51
   2   5  14    3.56    0.46
   3  -5  14    0.45    0.33
  -3   5  14    0.25    0.21
  -3   5  14    0.40    0.22
   3   5  14    0.17    0.30
   3   5  14    0.05    0.22
   3   5  14    0.25    0.20
   4  -5  14    0.33    0.35
  -4   5 -14    0.89    0.28
   4   5  14    0.70    0.35
   4   5  14    0.70    0.28
   5  -5  14   37.95    2.13
   5   5 -14   40.55    2.18
  -5  -5 -14   41.07    2.01
   5   5  14   38.85    2.21
  -5  -5  14   37.45    1.88
   6   5 -14    3.22    0.56
   6  -5  14    2.62    0.50
  -6  -5 -14    3.37    0.54
   6   5  14    3.57    0.61
  -6  -5  14    3.60    0.52
  -7  -5 -14    0.16    0.28
   7   5 -14    0.78    0.35
   7   5  14    0.43    0.33
  -7  -5  14    1.33    0.34
   8   5 -14   20.11    1.24
   8   5  14   19.25    1.26
   9   5 -14    0.61    0.23
   9   5  14    0.96    0.27
   0  -6 -14   81.81    3.75
   0   6  14   90.48    3.32
   0   6  14   89.56    4.27
   0   6  14   88.54    3.27
  -1   6  14    2.95    0.45
  -1   6  14    3.37    0.40
  -1   6  14    3.00    0.37
   1  -6  14    3.77    0.56
   1   6  14    3.13    0.38
   1   6  14    3.39    0.41
   1   6  14    4.08    0.59
   1   6  14    3.13    0.51
   1  -6 -14    2.72    0.43
  -2   6  14    0.95    0.28
   2  -6  14    1.02    0.38
  -2   6  14    1.24    0.29
   2   6  14    1.19    0.39
   2   6  14    1.47    0.31
   2   6  14    1.41    0.42
  -3   6  14   19.53    1.20
   3  -6  14   18.82    1.26
   3   6  14   18.37    1.29
  -4  -6 -14   23.65    1.41
   4  -6  14   24.93    1.52
   4   6  14   23.16    1.52
  -5  -6 -14   36.25    1.90
   5  -6  14   36.04    2.03
   5   6  14   36.95    2.08
  -5  -6  14   36.90    1.78
   6  -6  14    0.00    0.31
  -6  -6 -14    0.12    0.30
  -6  -6  14   -0.11    0.29
   6   6  14    0.19    0.31
   7   6 -14    0.11    0.26
  -7  -6 -14    0.13    0.26
   7   6  14    0.36    0.30
  -7  -6  14    0.27    0.27
   8   6 -14    0.22    0.22
   8   6  14    0.10    0.24
   0  -7 -14    0.10    0.29
   0   7  14   -0.12    0.25
  -1  -7 -14    4.05    0.52
   1  -7  14    4.94    0.63
   1   7  14    3.65    0.55
   1  -7 -14    5.75    0.64
   2  -7  14    1.50    0.44
  -2  -7 -14    1.77    0.40
   2   7  14    1.44    0.41
   2   7  14    1.24    0.43
   2  -7 -14    1.45    0.40
   3  -7  14    2.84    0.57
  -3  -7 -14    2.03    0.45
   3   7  14    2.26    0.47
  -4  -7 -14   -0.09    0.32
   4  -7  14    0.24    0.37
   4   7  14    0.29    0.30
  -5  -7 -14    0.50    0.34
   5  -7  14   -0.09    0.32
   5   7  14    0.38    0.31
  -6  -7 -14   -0.48    0.24
   6  -7  14   -0.11    0.28
  -6  -7  14    0.01    0.29
   6   7  14   -0.14    0.25
  -7  -7 -14   -0.01    0.24
   7  -7  14    0.16    0.30
  -7  -7  14    0.15    0.24
   7   7  14    0.16    0.26
   8  -7 -14    0.11    0.23
   8   7  14    0.61    0.25
   0  -8 -14    3.07    0.50
   0   8  14    2.69    0.47
  -1   8  14    5.00    0.63
   1  -8  14    3.79    0.57
  -1  -8 -14    4.99    0.59
   1  -8 -14    5.36    0.63
   2  -8  14    0.27    0.34
  -2  -8 -14   -0.35    0.31
  -2  -8 -14   -0.12    0.29
   2  -8 -14   -0.30    0.26
   3  -8  14   16.10    1.19
  -3  -8 -14   17.24    1.09
  -3  -8 -14   17.62    1.18
   3  -8 -14   18.08    1.12
   3   8  14   16.78    1.27
  -4  -8 -14   21.70    1.32
   4  -8  14   21.33    1.39
   4  -8 -14   21.82    1.27
   4   8  14   21.21    1.37
   5  -8  14    1.55    0.47
  -5  -8 -14    1.15    0.39
   5   8  14    1.07    0.37
   5  -8 -14    0.73    0.33
  -6  -8 -14    3.21    0.46
   6  -8  14    3.91    0.56
   6   8  14    3.16    0.47
   6  -8 -14    3.09    0.43
   7  -8  14   -0.25    0.25
  -7  -8 -14    0.29    0.24
   7  -8 -14   -0.02    0.24
   7   8  14   -0.05    0.21
   0  -9 -14    0.31    0.31
  -1  -9 -14    1.21    0.37
  -1  -9 -14    0.61    0.37
   1  -9  14    0.49    0.37
   1   9  14    1.16    0.35
   1  -9 -14    1.12    0.39
  -2  -9 -14    1.16    0.38
   2  -9  14    1.14    0.40
  -2  -9 -14    1.29    0.44
   2  -9 -14    1.02    0.36
  -3  -9 -14    2.78    0.50
   3  -9  14    2.54    0.53
  -3  -9 -14    2.11    0.39
   3  -9 -14    1.75    0.41
  -4  -9 -14    1.47    0.34
   4  -9  14    1.19    0.43
  -4  -9 -14    1.12    0.39
   4  -9 -14    1.02    0.36
  -5  -9 -14    0.85    0.34
   5  -9  14    1.03    0.36
   5  -9 -14    1.27    0.35
  -6  -9 -14    0.75    0.28
   6  -9  14    0.88    0.34
   6  -9 -14    0.83    0.27
   0 -10 -14   10.62    0.85
   0 -10 -14   12.92    0.97
   1 -10  14    0.28    0.33
  -1 -10 -14    0.69    0.33
  -1 -10 -14    0.50    0.36
   1  10  14    0.67    0.32
   1 -10 -14    0.80    0.34
  -2 -10 -14    0.02    0.28
  -2 -10 -14    0.84    0.36
   2 -10  14    0.00    0.32
   2 -10 -14   -0.04    0.28
  -3 -10 -14    5.19    0.62
  -3  10  14    4.57    0.54
  -3 -10 -14    4.15    0.49
   3 -10  14    5.13    0.61
   3 -10 -14    4.84    0.56
   4 -10  14    7.05    0.74
  -4 -10 -14    4.54    0.49
  -4 -10 -14    5.14    0.57
   4 -10 -14    6.22    0.58
   5 -10  14    0.18    0.30
  -5 -10 -14    0.19    0.25
   5 -10 -14    0.01    0.24
  -6 -10 -14    5.57    0.51
   0  11  14    0.10    0.27
   0 -11 -14   -0.28    0.26
   0 -11 -14    0.27    0.30
  -1 -11 -14    4.22    0.50
  -1 -11 -14    3.37    0.49
   1 -11 -14    2.95    0.46
   1 -11 -14    4.20    0.51
  -2 -11 -14    9.31    0.79
  -2 -11 -14    9.64    0.75
   2 -11  14    9.53    0.84
   2 -11 -14    8.91    0.75
  -3 -11 -14    0.47    0.27
   3 -11  14    0.70    0.35
  -3 -11 -14    0.62    0.29
   3 -11 -14    0.54    0.28
   4 -11  14    4.78    0.59
  -4 -11 -14    3.17    0.39
  -4 -11 -14    4.45    0.49
   4 -11 -14    4.38    0.46
   0  12  14    0.55    0.28
   0 -12 -14    1.26    0.33
   0 -12 -14    0.09    0.28
  -1  12  14    1.10    0.30
  -1 -12 -14    0.93    0.32
  -1 -12 -14    1.17    0.34
   1 -12 -14    1.44    0.37
   1 -12 -14    1.22    0.32
  -2 -12 -14    0.20    0.23
  -2 -12 -14   -0.01    0.22
  -2  12  14    0.06    0.23
   2 -12 -14   -0.30    0.23
  -3 -12 -14    0.32    0.22
  -3  12  14    0.19    0.22
  -3 -12 -14    0.19    0.22
   3 -12 -14    0.26    0.23
   0   0 -15    0.08    0.15
  -1   0  15   -0.13    0.13
  -1   0 -15    0.14    0.16
   1   0 -15    0.07    0.15
  -2   0 -15    0.08    0.16
  -2   0  15   -0.11    0.15
  -2   0 -15    0.12    0.15
   2   0 -15    0.21    0.18
  -2   0  15   -0.07    0.15
  -3   0 -15   -0.03    0.15
  -3   0 -15    0.00    0.17
  -3   0  15    0.04    0.19
   3   0 -15   -0.10    0.16
   4   0 -15   -0.01    0.18
  -4   0  15    0.19    0.19
  -4   0 -15    0.10    0.19
   5   0 -15    0.09    0.32
   5   0 -15   -0.17    0.18
   5   0  15   -0.38    0.29
   6   0  15    0.20    0.31
   6   0 -15   -0.05    0.31
   7   0  15   -0.07    0.28
   7   0 -15   -0.27    0.30
   8   0 -15    0.08    0.31
   8   0  15   -0.14    0.30
   9   0 -15   -0.17    0.24
   0   1  15    0.01    0.14
   0   1 -15    0.14    0.17
   0  -1 -15   -0.15    0.13
   0   1  15    0.15    0.16
  -1   1  15   86.45    3.16
  -1   1  15   79.85    4.00
  -1  -1 -15   81.90    4.00
  -1   1  15   86.20    3.15
   1   1 -15   92.30    4.11
   1  -1 -15   86.54    4.04
  -1   1 -15   90.73    4.09
   1   1  15   81.71    4.04
   2   1 -15    1.50    0.28
  -2  -1 -15    1.45    0.20
  -2   1  15    1.44    0.28
  -2  -1 -15    1.21    0.24
  -2   1  15    1.79    0.28
   2  -1 -15    1.14    0.21
   2   1  15    1.64    0.26
  -2  -1  15    1.64    0.26
  -2   1 -15    1.18    0.25
   3   1 -15   17.09    0.98
  -3  -1 -15   15.25    0.83
  -3   1  15   15.76    0.82
   3   1  15   15.68    0.91
  -3   1 -15   15.04    0.82
  -3  -1  15   14.99    0.80
  -3   1 -15   15.35    0.93
   3  -1 -15   15.66    0.90
  -4   1  15    4.38    0.46
  -4  -1 -15    4.53    0.47
   4   1 -15    4.69    0.48
   4   1 -15    5.07    0.69
  -4   1 -15    4.50    0.46
  -4  -1  15    4.50    0.47
   4  -1 -15    4.29    0.41
   4  -1 -15    4.39    0.68
  -4   1 -15    4.46    0.42
   4   1  15    4.68    0.42
   5   1 -15    0.03    0.20
   5   1 -15    0.06    0.28
   5   1  15   -0.13    0.29
   5  -1 -15   -0.10    0.33
   6   1 -15    5.58    0.72
   6   1  15    6.66    0.79
   6  -1 -15    6.84    0.75
   7   1 -15    2.94    0.53
   7   1  15    2.88    0.50
   7  -1 -15    2.76    0.54
   8   1 -15   10.54    0.92
   8   1  15   10.15    0.91
   8  -1 -15   10.50    0.93
   9   1 -15   -0.08    0.24
   9   1  15    0.39    0.28
   9  -1 -15   -0.19    0.25
   0   2  15    0.07    0.17
   0   2  15    0.58    0.21
   0   2  15    0.12    0.18
   0   2 -15   -0.06    0.17
   1   2 -15    7.43    0.57
  -1   2  15    6.99    0.48
  -1   2  15    7.65    0.54
  -1   2  15    6.70    0.49
  -1   2 -15    7.39    0.57
   1   2  15    6.73    0.47
   1   2  15    6.74    0.54
  -2   2  15    8.10    0.60
  -2   2  15    9.45    0.59
   2   2 -15    9.36    0.67
   2   2  15   10.13    0.66
  -2   2 -15    9.60    0.67
  -3   2  15   21.26    1.04
  -3   2  15   21.49    1.15
  -3  -2 -15   21.51    1.06
   3   2 -15   21.73    1.25
  -3  -2  15   21.23    1.02
  -3   2 -15   21.49    1.04
  -3   2 -15   23.64    1.25
   3   2  15   21.44    1.23
   4   2 -15    4.14    0.63
   4  -2  15    4.05    0.61
  -4   2  15    5.27    0.50
   4   2 -15    6.80    0.58
  -4  -2 -15    6.31    0.58
  -4   2 -15    6.20    0.52
   4   2  15    6.07    0.72
  -4   2 -15    5.74    0.53
   4   2  15    5.61    0.51
   4  -2 -15    5.95    0.70
  -4  -2  15    4.73    0.50
   5  -2  15    1.06    0.39
   5   2 -15    1.00    0.41
   5  -2 -15    0.76    0.36
   5   2  15    0.83    0.37
   6   2 -15   13.95    1.12
   6  -2 -15   12.37    1.07
   6   2  15   14.31    1.12
   7   2 -15   19.30    1.33
   7   2  15   18.74    1.32
   7  -2 -15   17.91    1.29
   8   2 -15    0.97    0.36
   8  -2 -15    1.49    0.38
   8   2  15    1.30    0.40
   9   2 -15   11.70    0.86
   9   2  15   11.09    0.84
   0   3  15    0.20    0.20
   0   3  15    0.16    0.16
   0   3 -15   -0.03    0.17
   0   3  15   -0.20    0.15
  -1   3  15   32.62    1.45
  -1   3  15   34.05    1.81
   1   3 -15   35.41    1.81
   1   3  15   33.96    1.44
   1   3  15   35.98    1.84
  -1   3 -15   36.44    1.83
  -2   3  15    9.95    0.68
  -2   3  15    8.75    0.58
   2   3 -15    9.39    0.70
   2   3  15    9.27    0.57
   2   3  15   10.62    0.72
  -2   3 -15    9.66    0.70
  -3   3  15    3.43    0.39
   3   3 -15    3.34    0.45
  -3   3  15    3.01    0.40
   3   3  15    2.60    0.39
  -3   3 -15    2.15    0.34
  -4   3  15    2.48    0.31
   4  -3  15    2.07    0.51
   4   3 -15    2.20    0.49
   4   3 -15    1.82    0.35
   4   3  15    2.33    0.38
   4   3  15    2.62    0.51
  -4   3 -15    2.05    0.35
  -4   3 -15    2.08    0.35
   5  -3  15   33.58    1.92
   5   3 -15   34.43    1.99
  -5  -3  15   34.38    1.70
   5   3  15   35.42    2.01
   6   3 -15    7.28    0.82
   6   3  15    6.73    0.79
   7   3 -15    3.08    0.52
   7   3  15    2.28    0.47
   8   3 -15   -0.07    0.28
   8   3  15   -0.29    0.28
   9   3 -15    0.64    0.28
   9   3  15    0.58    0.28
   0   4  15   16.83    0.89
   0   4  15   19.31    1.10
  -1   4  15    3.67    0.39
  -1   4  15    2.76    0.38
   1   4  15    4.13    0.46
   1   4  15    3.69    0.40
  -2   4  15    0.06    0.18
  -2   4  15    0.51    0.20
   2   4  15    0.54    0.23
  -2   4 -15    0.40    0.22
   2   4  15    0.12    0.21
  -3   4  15   24.54    1.15
  -3   4  15   24.01    1.35
   3  -4  15   24.15    1.46
   3   4 -15   22.71    1.52
   3   4  15   24.93    1.40
   3   4  15   23.10    1.48
  -3   4 -15   22.83    1.36
   4   4 -15    2.97    0.55
  -4   4  15    2.56    0.36
   4  -4  15    3.87    0.62
   4   4  15    2.48    0.54
  -4   4 -15    2.23    0.37
   4   4  15    3.14    0.44
   5  -4  15    5.03    0.65
   5   4 -15    5.72    0.72
  -5  -4  15    6.56    0.64
   5   4  15    7.44    0.82
   6   4 -15    2.53    0.50
   6  -4  15    1.56    0.42
   6   4  15    4.68    0.69
   7   4 -15    0.06    0.30
   7   4  15    0.99    0.39
   8   4 -15    2.09    0.44
   8   4  15    2.30    0.46
   9   4 -15    0.47    0.23
   9   4  15    0.53    0.26
   0   5  15    0.06    0.19
   0   5  15    0.24    0.20
  -1   5  15   12.09    0.75
  -1   5  15   13.99    0.91
   1   5  15   12.51    0.74
   1   5  15   14.78    0.93
  -2   5  15    0.36    0.21
  -2   5  15    0.55    0.23
   2  -5  15    1.19    0.41
   2   5  15    0.96    0.39
   2   5  15    0.50    0.25
   2   5  15    0.50    0.33
   2   5  15    0.34    0.23
  -2   5 -15    0.23    0.33
   3  -5  15    9.60    0.90
  -3   5  15   10.37    0.75
  -3   5 -15    9.89    0.76
   3   5  15    8.69    0.88
   3   5  15   10.06    0.78
   4   5 -15    0.68    0.35
   4  -5  15    0.58    0.39
   4   5  15    0.21    0.34
   5  -5  15    3.50    0.59
   5   5 -15    2.02    0.46
   5   5  15    2.55    0.52
  -5  -5  15    2.59    0.45
   6  -5  15    2.74    0.49
  -6  -5 -15    3.47    0.51
   6   5 -15    4.02    0.58
  -6  -5  15    3.93    0.49
   6   5  15    2.98    0.55
   7   5 -15    2.08    0.43
  -7  -5 -15    1.28    0.36
   7   5  15    1.33    0.41
   8   5 -15    0.84    0.31
   8   5  15    0.39    0.30
   0  -6  15   13.57    1.04
   0   6  15   13.99    0.95
   0  -6 -15   13.63    0.92
   0   6  15   14.68    1.06
  -1  -6 -15    0.80    0.33
   1  -6  15    0.46    0.35
  -1   6  15    0.57    0.27
   1   6  15    0.35    0.31
   1   6  15    1.24    0.31
   1  -6 -15    1.19    0.35
   1   6  15    0.99    0.40
  -2   6  15    0.04    0.21
   2  -6  15    0.46    0.35
   2   6  15    0.22    0.25
  -2   6 -15    0.17    0.31
   2   6  15    0.31    0.35
   2   6  15    0.24    0.29
   3  -6  15    1.33    0.44
   3   6  15    0.49    0.35
   4  -6  15    5.13    0.69
   4   6  15    6.55    0.78
   5  -6  15   42.22    2.29
  -5  -6 -15   41.78    2.11
   5   6  15   44.09    2.37
   6  -6  15   -0.21    0.29
  -6  -6 -15    0.19    0.30
   6   6  15    0.12    0.30
  -6  -6  15    0.35    0.30
  -7  -6 -15    0.44    0.29
   7  -6  15    0.62    0.33
   7   6 -15    0.41    0.28
   7   6  15    0.35    0.29
   8   6 -15    0.31    0.22
   8   6  15    0.99    0.29
   0  -7 -15   -0.23    0.26
   0   7  15    0.11    0.30
  -1   7  15    4.80    0.64
  -1  -7 -15    3.62    0.49
   1  -7  15    3.48    0.55
   1   7  15    3.54    0.54
   1  -7 -15    3.75    0.53
   1   7  15    2.88    0.52
  -2  -7 -15    4.95    0.57
   2  -7  15    3.63    0.57
   2   7  15    3.79    0.56
   2  -7 -15    3.94    0.55
   2   7  15    5.33    0.67
   3  -7  15    6.25    0.77
   3  -7 -15    4.31    0.56
   3   7  15    5.64    0.68
   4  -7  15    3.20    0.57
  -4  -7 -15    4.64    0.64
   4   7  15    4.33    0.62
  -5  -7 -15    7.99    0.77
   5  -7  15    8.56    0.84
   5   7  15    9.88    0.86
  -6  -7 -15    2.68    0.45
   6  -7  15    2.51    0.47
   6   7  15    1.93    0.40
  -6  -7  15    2.60    0.44
  -7  -7 -15    0.35    0.27
   7  -7  15    0.96    0.33
   7  -7 -15    0.80    0.30
   7   7  15    0.64    0.28
   0  -8 -15   44.92    2.21
   0   8  15   50.27    2.53
  -1   8  15   16.14    1.18
  -1  -8 -15   18.29    1.08
   1  -8  15   16.76    1.19
   1   8  15   15.62    1.16
   1  -8 -15   17.86    1.09
   1   8  15   18.33    1.20
  -2  -8 -15   -0.08    0.28
   2  -8  15   -0.26    0.30
   2   8  15   -0.46    0.24
   2  -8 -15   -0.30    0.27
  -3  -8 -15   26.61    1.43
   3  -8  15   25.25    1.57
  -3  -8 -15   25.92    1.50
   3   8  15   28.62    1.62
   3  -8 -15   26.71    1.46
   4  -8  15   12.19    0.99
  -4  -8 -15   11.62    0.93
   4  -8 -15   12.22    0.91
   4   8  15   11.97    0.95
  -5  -8 -15   12.37    0.88
   5  -8  15   12.37    0.98
   5   8  15   11.79    0.93
   5  -8 -15   12.17    0.88
  -6  -8 -15    1.41    0.35
   6  -8  15    1.55    0.40
   6  -8 -15    1.35    0.34
   6   8  15    1.22    0.33
   7  -8  15    1.05    0.31
  -7  -8 -15    1.43    0.29
   7   8  15    1.55    0.29
   7  -8 -15    1.28    0.30
   0  -9 -15    0.16    0.27
   0   9  15   -0.34    0.24
   1  -9  15    1.53    0.43
  -1  -9 -15    2.52    0.45
  -1   9  15    3.12    0.50
   1  -9 -15    2.47    0.45
   1   9  15    2.74    0.50
   2  -9  15    2.19    0.46
  -2  -9 -15    1.71    0.42
  -2   9  15    2.14    0.44
  -2  -9 -15    1.79    0.40
   2  -9 -15    1.73    0.40
  -3  -9 -15    1.91    0.37
  -3  -9 -15    2.54    0.46
   3  -9  15    3.89    0.61
   3  -9 -15    1.69    0.38
  -4  -9 -15    8.54    0.79
   4  -9  15   10.03    0.87
   4  -9 -15   10.46    0.81
  -5  -9 -15   10.70    0.80
   5  -9  15   12.02    0.92
   5  -9 -15   11.79    0.81
   6  -9  15    0.03    0.26
  -6  -9 -15   -0.30    0.20
   6  -9 -15    0.17    0.24
   0  10  15    0.28    0.29
   0 -10 -15    0.22    0.30
  -1 -10 -15   -0.12    0.28
  -1 -10 -15    0.05    0.28
   1 -10  15    0.44    0.38
   1  10  15    0.16    0.29
   1 -10 -15    0.35    0.29
   2 -10  15    0.25    0.33
  -2 -10 -15    0.25    0.29
  -2 -10 -15    0.31    0.30
  -2  10  15    0.43    0.27
   2 -10 -15    0.17    0.28
  -3 -10 -15   -0.02    0.23
   3 -10  15    0.00    0.31
  -3 -10 -15    0.26    0.28
  -3  10  15    0.00    0.23
   3 -10 -15   -0.12    0.25
  -4 -10 -15   -0.12    0.22
  -4  10  15   -0.28    0.20
   4 -10  15   -0.11    0.32
  -4 -10 -15   -0.18    0.25
   4 -10 -15   -0.12    0.25
  -5 -10 -15    0.39    0.25
  -5  10  15    0.18    0.22
   5 -10  15    0.12    0.26
  -5  10  15    0.81    0.30
   5 -10 -15    0.46    0.26
   0 -11 -15   -0.01    0.25
   0  11  15    0.11    0.26
  -1 -11 -15    0.31    0.30
  -1 -11 -15   -0.10    0.28
  -1  11  15    0.53    0.31
   1 -11 -15   -0.18    0.25
  -2 -11 -15    0.08    0.26
   2 -11  15    0.32    0.32
  -2 -11 -15    0.25    0.26
   2 -11 -15   -0.15    0.27
  -3 -11 -15    0.54    0.25
  -3 -11 -15   -0.13    0.23
   3 -11  15    0.31    0.30
   3 -11 -15    0.68    0.28
  -4 -11 -15    3.21    0.37
  -4  11  15    3.77    0.44
   4 -11  15    4.11    0.48
  -4 -11 -15    3.95    0.44
  -4  11  15    3.81    0.49
   4 -11 -15    4.09    0.43
   0  12  15    5.67    0.56
   0 -12 -15    6.33    0.57
  -1 -12 -15    0.07    0.21
  -1  12  15   -0.07    0.21
  -1 -12 -15   -0.08    0.25
   1 -12 -15    0.04    0.26
  -2  12  15    0.12    0.21
  -2 -12 -15    0.09    0.20
   2 -12 -15    0.18    0.25
   0   0 -16   24.31    1.31
  -1   0  16   26.24    1.17
  -1   0 -16   28.90    1.45
   1   0 -16   26.99    1.45
  -2   0 -16   14.76    0.85
   2   0 -16   14.03    0.87
  -2   0  16   13.92    0.75
  -3   0  16    5.05    0.47
  -3   0 -16    5.15    0.42
  -3   0 -16    4.32    0.45
   3   0 -16    4.64    0.45
   4   0  16    3.59    0.54
   4   0  16    5.11    0.65
   4   0 -16    5.19    0.67
   4   0 -16    5.62    0.49
   5   0 -16   12.26    1.03
   5   0  16   11.78    1.02
   6   0  16    0.20    0.33
   6   0 -16   -0.04    0.32
   7   0  16    0.74    0.35
   7   0 -16    0.42    0.36
   8   0 -16    1.66    0.42
   9   0 -16    5.17    0.55
   0   1  16    0.07    0.16
   0   1  16   -0.04    0.12
   0   1 -16    0.16    0.19
   0  -1 -16    0.00    0.14
  -1  -1 -16    6.84    0.48
   1   1 -16    7.60    0.58
  -1   1  16    7.53    0.51
   1   1  16    7.79    0.52
   1  -1 -16    7.34    0.52
  -2  -1 -16   15.65    0.82
   2   1 -16   16.56    0.98
  -2   1  16   15.78    0.82
  -2  -1  16   14.66    0.80
   2   1  16   16.68    0.92
   2  -1 -16   15.79    0.90
  -3  -1 -16   22.62    1.11
  -3   1  16   22.60    1.10
   3   1 -16   23.38    1.32
   3  -1 -16   22.80    1.23
  -3  -1  16   23.44    1.10
   3   1  16   24.19    1.24
  -3   1 -16   22.32    1.09
   4   1 -16    3.83    0.59
   4   1 -16    2.80    0.40
   4  -1  16    2.21    0.47
   4   1  16    3.78    0.58
   4  -1 -16    2.47    0.34
   4   1  16    2.57    0.47
   4  -1 -16    2.36    0.46
   5   1 -16    3.03    0.55
   5  -1  16    4.71    0.63
   5   1  16    5.74    0.74
   5  -1 -16    4.86    0.70
   6   1 -16   10.82    1.01
   6   1  16   11.27    1.00
   6  -1 -16   13.10    1.04
   7   1 -16    1.22    0.41
   7  -1 -16    2.35    0.50
   7   1  16    2.06    0.47
   8   1 -16    3.19    0.53
   8  -1 -16    2.85    0.51
   8   1  16    2.42    0.46
   9   1 -16    0.30    0.25
   9  -1 -16   -0.09    0.23
   9   1  16    0.20    0.25
   0   2  16   18.11    1.02
   0   2  16   17.13    0.86
  -1   2  16    0.18    0.17
   1   2 -16    0.05    0.18
  -1   2  16    0.14    0.17
  -1   2 -16   -0.03    0.18
   1   2  16    0.25    0.19
  -2   2  16    6.89    0.50
   2   2 -16    6.73    0.57
  -2   2  16    6.22    0.48
  -2   2 -16    6.68    0.56
   2   2  16    6.68    0.54
   3  -2  16   21.88    1.45
   3   2 -16   24.79    1.33
  -3   2  16   22.74    1.09
   3   2  16   24.89    1.54
  -3   2 -16   21.98    1.29
   3   2  16   22.27    1.28
  -3   2 -16   21.63    1.44
  -3  -2  16   23.55    1.09
   4   2 -16   10.56    0.80
   4   2 -16   12.67    0.99
   4  -2  16   10.09    0.92
   4  -2 -16   10.93    0.96
   4   2  16   10.12    0.94
   4   2  16   11.95    0.76
  -4   2 -16   11.16    0.77
   5  -2  16    3.99    0.57
   5   2 -16    5.93    0.76
   5  -2 -16    4.66    0.62
   5   2  16    5.45    0.70
   6   2 -16    8.35    0.86
   6  -2 -16    5.63    0.70
   6   2  16    8.48    0.88
   7   2 -16    0.22    0.33
   7  -2 -16    0.71    0.37
   7   2  16    0.18    0.31
   8   2 -16    4.72    0.60
   8  -2 -16    4.50    0.58
   8   2  16    6.29    0.69
   9   2 -16    0.07    0.24
   9   2  16    0.63    0.26
   0   3  16   -0.13    0.18
   0   3 -16   -0.23    0.17
   0   3  16   -0.02    0.17
  -1   3  16    6.19    0.48
  -1   3  16    6.27    0.54
   1   3  16    6.26    0.47
  -1   3 -16    7.16    0.58
   1   3  16    6.41    0.55
  -2   3  16    0.16    0.18
  -2   3  16    0.23    0.18
   2   3 -16    0.36    0.22
   2   3  16    0.59    0.23
  -2   3 -16    0.38    0.22
  -3   3  16   15.57    0.92
   3   3 -16   13.52    1.10
  -3   3  16   14.74    1.05
  -3   3  16   15.84    0.85
   3  -3  16   13.29    1.08
   3   3 -16   15.05    0.99
  -3   3 -16   16.54    0.99
   3   3  16   15.29    1.11
   3   3  16   15.47    0.98
  -3   3 -16   16.24    1.12
   3   3  16   15.60    1.10
   4  -3  16   21.58    1.41
   4   3 -16   18.74    1.39
   4   3 -16   23.69    1.34
  -4   3 -16   22.93    1.35
   4   3  16   20.42    1.41
   4   3  16   22.84    1.37
   5   3 -16    0.19    0.34
   5  -3  16   -0.06    0.32
   5   3  16    0.01    0.29
   6  -3  16    2.02    0.44
   6   3 -16    1.05    0.41
   6   3  16    1.22    0.43
   7   3 -16    0.29    0.32
   7   3  16   -0.03    0.30
   8   3 -16    0.33    0.29
   8   3  16    0.74    0.34
   9   3 -16    0.00    0.21
   9   3  16    0.34    0.22
   0   4  16  101.82    4.70
   0   4  16   92.24    3.60
  -1   4  16    3.54    0.41
  -1   4  16    4.32    0.49
   1   4  16    3.55    0.45
   1   4  16    3.31    0.40
  -1   4 -16    5.02    0.52
  -2   4  16    1.18    0.29
  -2   4  16    1.25    0.39
   2  -4  16    1.06    0.43
   2   4 -16    1.17    0.40
  -2   4  16    1.03    0.26
  -2   4 -16    0.45    0.35
   2   4  16    1.09    0.28
   2   4  16    1.05    0.30
  -2   4 -16    1.30    0.30
   2   4  16    1.31    0.39
   2   4  16    1.36    0.41
  -3   4  16    4.47    0.46
   3   4 -16    4.78    0.63
   3  -4  16    4.94    0.69
  -3   4  16    4.99    0.64
   3   4  16    4.88    0.67
   3   4  16    3.99    0.49
   3   4  16    4.54    0.63
  -3   4 -16    3.73    0.47
   4   4 -16   39.14    2.20
   4  -4  16   40.82    2.18
   4   4  16   39.15    2.22
   5   4 -16    0.73    0.33
   5  -4  16    0.69    0.36
   5   4  16    0.57    0.34
   6  -4  16   -0.13    0.28
   6   4 -16    0.27    0.31
   6   4  16    0.05    0.32
   7   4 -16    2.60    0.46
   7   4  16    2.86    0.51
   8   4 -16    1.72    0.38
   8   4  16    1.96    0.41
   0   5  16    0.21    0.28
   0   5  16    0.05    0.20
   0  -5  16    0.22    0.35
   0  -5 -16   -0.15    0.27
   0   5 -16    0.40    0.28
   0   5  16    0.46    0.33
  -1   5  16   38.20    2.04
   1  -5  16   34.40    1.94
  -1   5  16   33.47    1.92
  -1   5  16   35.40    1.91
   1  -5 -16   35.59    1.73
   1   5  16   35.24    1.97
  -1   5 -16   38.80    2.00
   1   5  16   36.20    2.01
   1   5  16   34.77    1.92
   2  -5  16   19.56    1.28
   2   5  16   19.26    1.28
   2   5  16   21.16    1.33
  -2   5 -16   20.05    1.31
   2   5  16   18.03    1.19
   3   5 -16    0.04    0.29
   3  -5  16    0.27    0.31
   3   5  16    0.04    0.31
   4  -5  16    0.69    0.38
  -4   5  16    0.05    0.30
   4   5 -16    0.53    0.34
   4   5  16    0.20    0.30
   5  -5  16   10.69    0.94
   5   5 -16   10.77    0.93
   5   5  16   10.31    0.93
   6  -5  16    0.41    0.32
   6   5 -16    0.44    0.31
   6   5  16    0.74    0.37
   7   5 -16   -0.12    0.24
   7   5  16   -0.04    0.27
   8   5 -16   11.73    0.82
   8   5  16   11.07    0.84
   0  -6  16   17.27    1.18
   0  -6 -16   16.37    1.04
   0   6  16   16.37    1.19
   0   6  16   16.12    1.09
   0   6  16   18.85    1.20
  -1   6  16    0.10    0.31
   1  -6  16   -0.06    0.33
   1   6  16   -0.33    0.27
   1  -6 -16    0.14    0.26
   1   6  16   -0.30    0.32
   2  -6  16    0.39    0.34
  -2   6 -16    0.40    0.31
   2   6  16   -0.21    0.31
   2  -6 -16   -0.07    0.28
   2   6  16    0.56    0.34
   3  -6  16    5.13    0.69
   3   6  16    4.83    0.67
   4  -6  16    3.15    0.57
   4   6  16    5.33    0.70
   5  -6  16   24.17    1.53
   5   6  16   25.83    1.57
  -6  -6 -16    3.75    0.51
   6   6 -16    4.47    0.56
   6  -6  16    4.10    0.57
   6   6  16    3.71    0.55
   7   6 -16    3.44    0.48
   7  -6  16    4.86    0.57
   7   6  16    4.86    0.59
   8   6  16    1.57    0.31
   8  -6 -16    1.47    0.30
   0   7  16    0.32    0.34
   0  -7 -16   -0.04    0.27
   0   7  16    0.12    0.28
   1  -7  16    2.82    0.53
  -1  -7 -16    3.63    0.48
  -1   7  16    4.40    0.62
   1  -7 -16    3.73    0.51
   1   7  16    4.39    0.61
   1   7  16    3.46    0.56
   2  -7  16    4.62    0.62
   2   7  16    6.22    0.72
   2  -7 -16    4.38    0.56
   2   7  16    5.02    0.68
   3  -7  16    0.42    0.40
   3  -7 -16    0.18    0.32
   3   7  16    0.23    0.30
   4  -7  16    2.28    0.53
   4  -7 -16    2.61    0.48
   4   7  16    3.03    0.52
  -5  -7 -16    0.31    0.30
  -5   7  16    1.45    0.39
   5  -7  16    0.87    0.38
   5   7  16    0.50    0.32
   6  -7  16    1.63    0.42
  -6  -7 -16    2.88    0.43
   6   7  16    1.97    0.42
   6  -7 -16    3.25    0.46
   7  -7  16    2.14    0.38
   7  -7 -16    2.49    0.39
   7   7  16    2.30    0.38
   0   8  16   22.69    1.44
   0  -8 -16   22.88    1.28
   0   8  16   22.37    1.43
   1  -8  16    0.69    0.37
  -1   8  16    0.98    0.34
  -1  -8 -16    1.29    0.37
   1  -8 -16    0.72    0.34
   1   8  16    1.16    0.42
   1   8  16    0.85    0.36
  -2  -8 -16    0.46    0.31
   2  -8  16    0.60    0.37
  -2   8  16    0.41    0.31
   2   8  16    0.09    0.28
   2  -8 -16    0.34    0.31
   2   8  16    0.05    0.30
   3  -8  16    3.03    0.55
   3   8  16    2.81    0.47
   3  -8 -16    2.00    0.41
   4  -8  16    0.83    0.39
   4   8  16    0.78    0.35
   4  -8 -16    0.82    0.34
   5  -8  16    6.35    0.73
  -5  -8 -16    4.54    0.55
  -5   8  16    4.99    0.57
   5  -8 -16    7.09    0.66
   5   8  16    5.16    0.59
  -6  -8 -16    0.40    0.24
   6  -8  16    0.42    0.30
   6  -8 -16   -0.25    0.25
   6   8  16    0.28    0.25
   7  -8 -16    2.28    0.35
   0  -9 -16    0.34    0.29
   0   9  16   -0.34    0.21
   0   9  16   -0.05    0.27
  -1  -9 -16    0.50    0.30
  -1   9  16    0.92    0.33
   1  -9  16    0.29    0.35
   1   9  16    0.43    0.33
   1  -9 -16    0.05    0.28
   1   9  16    0.71    0.31
  -2  -9 -16    7.85    0.70
   2  -9  16    6.97    0.74
  -2   9  16    7.84    0.72
   2   9  16    6.39    0.69
   2  -9 -16    6.65    0.67
  -3   9  16    0.54    0.30
  -3  -9 -16    0.26    0.26
   3  -9  16   -0.08    0.34
   3  -9 -16    0.29    0.28
   3   9  16    0.22    0.30
   4  -9  16    3.22    0.53
  -4  -9 -16    3.49    0.49
   4  -9 -16    3.42    0.45
  -5   9  16    5.11    0.55
  -5  -9 -16    4.34    0.48
   5  -9  16    4.45    0.56
   5   9  16    5.56    0.60
   5  -9 -16    3.97    0.45
  -6  -9 -16    3.06    0.40
   6  -9  16    3.25    0.44
   6  -9 -16    2.83    0.35
   0  10  16    0.38    0.30
   0 -10 -16    0.70    0.31
  -1 -10 -16    3.12    0.44
  -1  10  16    1.86    0.41
   1 -10 -16    2.83    0.44
   1  10  16    1.98    0.43
  -2 -10 -16    0.34    0.24
  -2  10  16    0.33    0.26
  -2  10  16    0.64    0.36
   2 -10  16    0.19    0.33
   2 -10 -16    0.30    0.27
  -3  10  16    0.83    0.36
   3 -10  16    0.67    0.36
  -3  10  16    0.39    0.26
  -3 -10 -16    0.57    0.24
  -3 -10 -16    0.47    0.30
   3 -10 -16    0.48    0.30
  -4 -10 -16    7.68    0.63
   4 -10  16    7.91    0.73
  -4  10  16    8.36    0.68
  -4  10  16    8.71    0.76
   4 -10 -16    8.18    0.66
  -5 -10 -16    0.24    0.23
  -5  10  16    0.26    0.21
  -5  10  16   -0.09    0.23
   5 -10  16   -0.06    0.23
   5 -10 -16    0.07    0.23
   0  11  16   -0.09    0.26
   0 -11 -16   -0.04    0.28
  -1 -11 -16    1.81    0.37
  -1  11  16    1.73    0.38
   1 -11 -16    2.48    0.40
  -2  11  16    8.74    0.71
  -2 -11 -16    7.60    0.60
   2 -11  16    8.05    0.70
   2 -11 -16    7.47    0.64
  -3 -11 -16   -0.28    0.20
  -3 -11 -16    0.46    0.22
  -3  11  16    0.25    0.27
   3 -11  16    0.56    0.30
   3 -11 -16    0.31    0.27
   0 -12 -16    1.08    0.28
  -1  12  16    1.29    0.30
  -1 -12 -16    2.07    0.32
   1 -12 -16    1.16    0.27
   0   0 -17    0.09    0.17
   1   0 -17   -0.24    0.15
  -1   0 -17    0.06    0.18
  -2   0 -17    0.02    0.17
  -2   0  17   -0.10    0.16
   2   0 -17   -0.05    0.17
   3   0 -17   -0.08    0.17
   3   0 -17   -0.15    0.27
  -3   0 -17    0.31    0.31
   3   0  17    0.26    0.30
  -3   0  17   -0.11    0.21
   3   0  17   -0.14    0.31
   4   0  17    0.02    0.31
   4   0  17   -0.12    0.29
   4   0 -17   -0.31    0.29
   4   0 -17    0.07    0.16
   5   0  17   -0.22    0.30
   5   0 -17   -0.03    0.29
   6   0 -17    0.31    0.35
   6   0  17    0.01    0.30
   7   0 -17    0.11    0.32
   7   0  17   -0.15    0.28
   8   0 -17   -0.06    0.27
   9   0 -17   -0.10    0.21
   0   1 -17    0.13    0.18
   0  -1 -17   -0.09    0.13
  -1   1  17    2.11    0.30
   1   1 -17    2.59    0.38
   1  -1 -17    1.92    0.27
  -1   1 -17    2.22    0.34
  -2   1  17    2.64    0.35
   2   1 -17    3.38    0.41
  -2   1 -17    3.40    0.40
   2  -1 -17    2.53    0.31
   3   1 -17    2.71    0.39
  -3   1  17    1.99    0.32
  -3  -1 -17    2.52    0.36
  -3   1  17    2.79    0.51
   3   1 -17    3.25    0.56
   3  -1  17    3.07    0.49
  -3   1 -17    3.96    0.58
   3  -1 -17    2.43    0.30
  -3   1 -17    2.81    0.36
  -3  -1  17    2.74    0.37
   3   1  17    2.46    0.48
   3   1  17    1.86    0.43
   3  -1 -17    3.44    0.53
   4  -1  17   -0.10    0.33
   4   1 -17    0.46    0.34
   4   1  17    0.38    0.33
   4  -1 -17    0.75    0.37
   4   1  17    0.55    0.35
   5   1 -17    0.53    0.33
   5  -1  17    0.13    0.32
   5   1  17    0.40    0.36
   5  -1 -17    0.46    0.36
   6   1 -17    2.66    0.51
   6   1  17    3.53    0.57
   6  -1 -17    3.92    0.61
   7   1 -17    5.99    0.72
   7  -1 -17    9.01    0.91
   7   1  17    9.30    0.82
   8   1 -17   23.44    1.40
   8  -1 -17   22.28    1.36
   8   1  17   21.23    1.34
   9   1 -17    0.19    0.21
   0   2 -17  110.60    5.20
   0   2  17  102.41    3.97
   0   2  17  113.88    5.15
  -1   2  17    7.94    0.56
   1   2 -17    8.49    0.66
  -1   2  17    8.53    0.59
   1   2  17    8.72    0.62
  -1   2 -17    8.96    0.64
   2   2 -17   23.29    1.59
   2   2 -17   27.91    1.44
  -2   2  17   23.81    1.15
   2  -2  17   23.48    1.45
   2   2  17   22.61    1.60
   2   2  17   23.35    1.55
  -2   2 -17   25.98    1.54
   2   2  17   25.15    1.37
  -2   2 -17   26.09    1.39
   3   2 -17   13.20    1.06
   3   2 -17   13.50    0.90
   3  -2  17   13.54    1.04
   3  -2 -17   12.28    1.02
   3   2  17   12.12    1.00
   3   2  17   14.64    0.87
  -3   2 -17   13.57    0.87
  -3   2 -17   13.66    1.02
   3   2  17   12.67    1.00
   4  -2  17    5.63    0.69
   4   2 -17    5.08    0.67
   4   2  17    7.55    0.79
   4   2  17    6.14    0.68
   4  -2 -17    5.35    0.65
   5  -2  17    4.24    0.63
   5   2 -17    4.16    0.65
   5   2  17    4.02    0.64
   5  -2 -17    3.71    0.62
   6   2 -17   10.20    0.92
   6  -2 -17    8.71    0.87
   6   2  17    6.71    0.79
   7   2 -17    6.98    0.78
   7  -2 -17    5.59    0.66
   7   2  17    5.46    0.65
   8   2 -17    1.18    0.35
   8   2  17    0.81    0.31
   0   3  17    0.09    0.20
   0   3  17    0.29    0.20
   0   3 -17    0.14    0.19
  -1   3  17   11.57    1.02
  -1   3  17   13.71    0.75
   1   3 -17   13.49    0.87
   1  -3  17   11.83    1.00
  -1   3  17   12.50    0.83
  -1   3  17   12.32    0.97
  -1   3 -17   11.57    1.02
   1   3  17   11.25    0.98
  -1   3 -17   13.58    0.87
   1   3  17   12.92    0.86
   1   3  17   12.40    0.98
  -2   3  17    6.67    0.75
   2  -3  17    8.07    0.84
  -2   3  17    5.52    0.68
   2   3 -17    5.18    0.66
   2   3 -17    7.72    0.63
  -2   3  17    7.46    0.56
  -2   3  17    6.10    0.51
   2   3  17    8.06    0.77
   2   3  17    7.24    0.76
   2   3  17    7.31    0.59
  -2   3 -17    7.46    0.75
  -2   3 -17    6.78    0.60
   3   3 -17    7.42    0.65
   3  -3  17    7.64    0.80
   3   3 -17    6.55    0.74
  -3   3  17    6.76    0.73
  -3   3 -17    9.23    0.67
   3   3  17    7.83    0.63
   3   3  17    4.79    0.64
  -3   3 -17    7.85    0.77
   3   3  17    7.81    0.78
   4   3 -17   40.37    2.23
   4  -3  17   40.44    2.18
   4   3  17   38.16    2.21
   5   3 -17    2.46    0.52
   5  -3  17    2.94    0.54
   5   3  17    2.55    0.50
   6   3 -17    1.91    0.45
   6  -3  17    1.29    0.39
   6   3  17    1.52    0.44
   7   3 -17    0.75    0.36
   7   3  17    0.96    0.39
   8   3 -17    3.22    0.48
   8   3  17    3.25    0.47
   0   4  17   24.05    1.54
   0   4  17   24.49    1.17
   0   4 -17   24.34    1.50
   0   4 -17   25.64    1.47
   0   4  17   26.00    1.54
   0  -4  17   24.45    1.51
   0   4  17   27.63    1.46
  -1   4  17    1.63    0.32
  -1   4  17    1.10    0.39
   1  -4  17    2.09    0.49
   1   4 -17    1.53    0.41
  -1   4  17    0.63    0.35
  -1   4 -17    1.05    0.37
   1   4  17    1.36    0.31
   1   4  17    0.52    0.33
   1   4  17    0.99    0.29
   1   4  17    1.09    0.40
  -1   4 -17    1.55    0.34
  -2   4  17    0.29    0.33
   2  -4  17    0.21    0.34
   2   4 -17    0.64    0.33
  -2   4  17    0.24    0.20
   2   4  17   -0.08    0.32
  -2   4 -17    0.21    0.23
   2   4  17    0.53    0.32
  -2   4 -17    0.21    0.32
   2   4  17   -0.05    0.21
  -3   4  17    2.54    0.49
   3  -4  17    2.14    0.47
   3   4 -17    2.01    0.45
   3   4  17    1.88    0.43
   3   4  17    1.90    0.43
   4  -4  17    4.14    0.62
   4   4 -17    5.46    0.72
   4   4  17    5.85    0.74
   5   4 -17   43.10    2.35
   5  -4  17   44.59    2.30
   5   4  17   40.42    2.35
   6   4 -17    0.58    0.34
   6  -4  17    0.40    0.33
   6   4  17    0.63    0.35
   7   4 -17    6.01    0.67
   7   4  17    5.53    0.64
   8   4 -17   -0.01    0.23
   8   4  17   -0.06    0.22
   0   5 -17    0.16    0.27
   0   5  17   -0.20    0.27
   0   5  17   -0.06    0.31
   0  -5  17   -0.07    0.33
   0   5  17    0.08    0.21
   1  -5  17   13.51    1.04
  -1   5  17   13.44    1.06
   1   5 -17   12.19    0.98
  -1   5  17   12.38    0.94
  -1   5  17   12.40    0.98
   1   5  17   14.11    1.06
   1  -5 -17   12.25    0.87
   1   5  17   13.47    1.05
   1   5  17   13.71    0.92
  -1   5 -17   12.66    0.99
  -2   5  17    2.24    0.47
   2  -5  17    1.39    0.41
   2   5 -17    1.73    0.43
   2   5  17    1.50    0.44
   2   5  17    1.97    0.48
  -2   5 -17    1.89    0.47
  -3   5  17    0.69    0.35
   3  -5  17    0.21    0.35
   3   5 -17    0.60    0.35
   3   5  17    0.49    0.34
   3   5  17    0.51    0.33
   4  -5  17   -0.38    0.30
  -4   5  17    0.57    0.33
   4   5 -17    0.71    0.34
   4   5  17    0.06    0.32
   5  -5  17    0.30    0.33
   5   5 -17    0.49    0.31
   5   5  17    0.15    0.31
   6   5 -17   11.72    0.95
   6  -5  17   12.45    0.96
   6   5  17   12.98    1.00
   7   5 -17   -0.01    0.23
   7   5  17   -0.11    0.25
   8   5 -17   -0.05    0.19
  -8   5  17    0.21    0.21
   8   5  17   -0.08    0.18
   0  -6  17   20.39    1.29
   0   6  17   20.91    1.34
   0   6  17   20.76    1.36
   0  -6 -17   18.50    1.13
  -1   6  17    0.15    0.31
   1  -6  17   -0.04    0.32
  -1   6  17    0.65    0.33
   1   6  17   -0.26    0.31
  -1   6 -17    0.41    0.33
   1  -6 -17    0.17    0.28
   1   6  17    0.56    0.34
  -2   6  17    0.39    0.33
   2  -6  17    0.04    0.33
  -2   6  17    0.06    0.29
   2  -6 -17   -0.02    0.26
   2   6  17    0.13    0.31
   2   6  17   -0.43    0.27
  -2   6 -17    0.17    0.29
   3  -6  17    0.95    0.40
  -3   6  17    0.61    0.34
   3   6  17    1.02    0.37
  -4   6  17    0.47    0.32
   4  -6  17    0.23    0.36
   4   6  17    0.35    0.33
   5  -6  17    0.40    0.35
   5   6  17    0.03    0.29
   6   6 -17    0.43    0.27
   6  -6  17    0.74    0.34
   6   6  17    0.37    0.29
   7  -6  17    1.62    0.38
   7   6 -17    1.46    0.32
   7   6  17    1.70    0.36
   0  -7 -17    0.23    0.30
   0   7  17   -0.16    0.26
   0   7  17   -0.08    0.31
  -1   7  17    0.35    0.33
   1  -7  17    0.45    0.35
  -1   7  17   -0.16    0.26
  -1  -7 -17    0.02    0.28
   1   7  17   -0.14    0.27
   1  -7 -17    0.07    0.30
   1   7  17    0.54    0.37
  -2   7  17   18.26    1.24
   2  -7  17   17.88    1.25
  -2   7  17   18.81    1.27
   2  -7 -17   17.05    1.10
   2   7  17   16.60    1.20
   2   7  17   19.04    1.26
  -3   7  17    0.73    0.36
   3  -7  17    0.12    0.35
   3  -7 -17    0.75    0.36
   3   7  17    0.83    0.35
  -4   7  17    8.35    0.80
   4  -7  17    9.14    0.93
   4  -7 -17    9.01    0.79
   4   7  17    8.40    0.83
  -5   7  17    9.86    0.81
   5  -7  17    9.43    0.84
   5  -7 -17   10.24    0.80
   5   7  17    8.30    0.81
   6  -7  17   -0.10    0.30
   6  -7 -17    0.09    0.28
   6   7  17    0.00    0.25
   7  -7  17    1.06    0.30
   7   7  17    1.26    0.28
   7  -7 -17    0.95    0.30
   0   8  17    3.64    0.57
   0  -8 -17    2.61    0.44
   0   8  17    2.96    0.50
  -1   8  17    0.44    0.32
  -1  -8 -17   -0.01    0.29
  -1   8  17    0.17    0.28
   1  -8  17    0.30    0.33
   1   8  17   -0.14    0.28
   1  -8 -17    0.02    0.28
   1   8  17    0.13    0.26
  -2   8  17    0.56    0.34
   2  -8  17    0.78    0.39
  -2  -8 -17    0.31    0.32
  -2   8  17    0.52    0.35
   2   8  17    0.06    0.27
   2   8  17    0.00    0.27
   2  -8 -17    0.30    0.32
  -3   8  17   -0.04    0.26
  -3   8  17    0.06    0.30
   3  -8  17    0.28    0.34
   3  -8 -17   -0.02    0.26
   3   8  17    0.31    0.29
  -4   8  17    3.14    0.51
   4  -8  17    1.94    0.46
   4  -8 -17    2.17    0.43
   4   8  17    3.16    0.49
   5  -8  17   -0.24    0.30
  -5   8  17    0.04    0.29
   5   8  17    0.06    0.25
   5  -8 -17   -0.16    0.26
   6  -8  17   13.07    0.89
   6  -8 -17   12.78    0.81
   6   8  17   12.47    0.84
   0   9  17   -0.38    0.21
   0   9  17   -0.02    0.28
   0  -9 -17   -0.16    0.25
  -1   9  17    0.62    0.36
  -1   9  17    0.96    0.35
   1  -9  17    0.83    0.39
  -1  -9 -17    1.54    0.37
   1   9  17    0.51    0.30
   1   9  17    0.45    0.33
   1  -9 -17    0.38    0.29
  -2   9  17    0.23    0.27
   2  -9  17    0.77    0.39
  -2  -9 -17    0.53    0.30
  -2   9  17    0.19    0.30
   2  -9 -17    0.04    0.27
   2   9  17    0.05    0.23
  -3   9  17    2.76    0.46
   3  -9  17    2.31    0.49
  -3   9  17    2.15    0.44
   3   9  17    2.19    0.42
   3  -9 -17    2.33    0.40
  -4   9  17    7.63    0.74
  -4   9  17    6.58    0.66
   4  -9  17    6.86    0.70
   4   9  17    6.52    0.63
   4  -9 -17    7.95    0.67
  -5   9  17    5.79    0.59
   5  -9  17    5.53    0.60
  -5   9  17    5.48    0.57
   5  -9 -17    6.53    0.57
   5   9  17    5.63    0.53
   0 -10 -17    0.73    0.31
   0  10  17    0.92    0.34
  -1  10  17    2.08    0.45
  -1  10  17    1.35    0.34
  -1 -10 -17    1.35    0.34
   1 -10 -17    1.03    0.32
   1  10  17    0.82    0.32
  -2  10  17    1.64    0.40
  -2  10  17    1.35    0.34
  -2 -10 -17    1.32    0.31
   2 -10  17    1.14    0.38
   2 -10 -17    2.34    0.41
   3 -10  17    0.86    0.36
  -3  10  17    0.97    0.31
  -3  10  17    1.51    0.38
   3 -10 -17    0.73    0.30
   4 -10  17    6.95    0.66
  -4  10  17    5.95    0.56
  -4  10  17    6.36    0.64
   4 -10 -17    6.25    0.56
   0  11  17   -0.25    0.22
   0 -11 -17   -0.23    0.23
  -1  11  17   -0.08    0.24
  -1 -11 -17    0.03    0.25
   1 -11 -17    0.23    0.27
  -2  11  17    0.32    0.27
   2 -11  17    0.19    0.27
  -2 -11 -17    0.05    0.19
   2 -11 -17   -0.14    0.23
  -3  11  17   -0.06    0.24
   3 -11  17   -0.30    0.24
   3 -11 -17    0.20    0.24
   0   0 -18    0.12    0.18
   1   0  18   13.33    1.03
  -1   0 -18   15.51    0.87
   1   0 -18   13.88    0.88
   1   0 -18   15.39    1.08
  -1   0 -18   13.05    1.07
  -2   0 -18   26.77    1.44
   2   0 -18   28.51    1.50
   2   0  18   28.56    1.64
   2   0 -18   28.30    1.68
   2   0  18   28.61    1.66
   3   0  18    9.33    0.85
   3   0 -18    8.77    0.87
   3   0  18    9.09    0.88
   3   0 -18    9.34    0.66
   4   0  18    7.65    0.80
   4   0  18    7.20    0.79
   4   0 -18    8.48    0.89
   5   0  18    1.97    0.46
   5   0  18    3.24    0.55
   5   0 -18    2.16    0.47
   6   0  18   13.37    1.02
   6   0 -18   11.82    1.04
   7   0 -18   -0.08    0.29
   8   0 -18    2.14    0.41
   0   1 -18    0.26    0.21
   0   1 -18   -0.02    0.30
   0   1  18    0.14    0.34
   1  -1  18    7.30    0.74
   1   1 -18    7.87    0.61
  -1   1  18    6.53    0.72
   1   1 -18    7.87    0.76
   1  -1 -18    8.36    0.90
   1   1  18    7.53    0.83
  -1   1 -18    7.48    0.59
  -1   1 -18    6.41    0.72
  -2   1  18    1.25    0.41
  -2  -1 -18    0.55    0.32
   2  -1  18    1.41    0.39
  -2   1  18    1.72    0.43
  -2   1  18    1.03    0.25
   2   1 -18    1.30    0.40
   2   1 -18    1.20    0.30
  -2   1 -18    1.15    0.27
   2  -1 -18    0.94    0.37
   2   1  18    1.17    0.46
   2   1  18    0.65    0.34
  -2   1 -18    1.24    0.37
   3   1 -18    2.01    0.36
   3   1 -18    1.32    0.39
   3  -1  18    2.03    0.49
   3  -1 -18    2.30    0.50
   3   1  18    1.64    0.43
  -3   1 -18    2.25    0.32
  -3   1 -18    2.64    0.48
   3   1  18    2.05    0.49
   4   1 -18   13.01    1.06
   4  -1  18   12.39    1.02
   4   1  18   14.63    1.06
   4  -1 -18   12.45    1.04
   4   1  18   12.06    0.96
   5  -1  18    5.14    0.66
   5   1 -18    5.32    0.69
   5   1  18    7.00    0.80
   5  -1 -18    5.11    0.68
   6   1 -18   -0.50    0.25
   6  -1 -18   -0.11    0.31
   6   1  18   -0.32    0.26
   7   1 -18    0.21    0.32
   7   1  18    0.40    0.31
   7  -1 -18    0.45    0.35
   8   1 -18    3.17    0.46
   8  -1 -18    2.76    0.43
   8   1  18    2.63    0.43
   0  -2  18    2.36    0.46
   0   2  18    0.95    0.38
   0   2 -18    1.72    0.33
   0   2 -18    2.14    0.45
   0   2  18    1.13    0.39
   1  -2  18   11.08    0.89
  -1   2  18   10.94    0.93
   1   2 -18   12.09    0.81
  -1   2  18   11.83    0.70
  -1   2  18   10.61    0.90
   1   2 -18   11.29    0.92
   1  -2 -18   10.89    0.91
   1   2  18   11.32    0.73
   1   2  18   12.21    0.95
  -1  -2  18    8.66    0.85
  -1   2 -18   12.19    0.81
  -1   2 -18   10.74    0.89
   1   2  18   11.16    0.93
  -2   2  18    2.53    0.48
  -2   2  18    2.72    0.49
   2   2 -18    3.85    0.46
   2  -2  18    2.42    0.46
   2   2 -18    3.02    0.54
   2   2  18    2.74    0.48
   2   2  18    2.42    0.33
   2   2  18    2.37    0.50
  -2   2 -18    3.18    0.51
   2  -2 -18    2.49    0.44
  -3   2  18    8.30    0.88
   3  -2  18   10.22    0.94
   3   2 -18   10.47    0.94
   3  -2 -18   10.53    0.91
   3   2  18    9.96    0.87
   3   2  18    9.90    0.90
  -3   2 -18   11.15    0.91
   4   2 -18   -0.02    0.30
   4  -2  18    0.04    0.33
   4   2  18    0.50    0.33
   4   2  18    0.06    0.31
   4  -2 -18    0.01    0.30
   5   2 -18   10.96    0.98
   5  -2  18   10.68    0.90
   5  -2 -18   10.45    0.95
   5   2  18    9.65    0.93
   6   2 -18    0.21    0.31
   6   2  18    0.08    0.29
   6  -2 -18   -0.26    0.30
   7   2 -18    3.55    0.52
   7   2  18    2.52    0.47
   7  -2 -18    2.95    0.48
   8   2 -18    0.79    0.31
   8   2  18    0.58    0.28
   0  -3  18    0.34    0.34
   0   3  18    0.31    0.30
   0   3  18   -0.02    0.19
   0   3 -18    0.14    0.27
   0   3  18    0.16    0.20
   0   3  18   -0.15    0.28
   1   3 -18    9.43    0.83
   1  -3  18    9.99    0.86
  -1   3  18    8.60    0.63
   1   3 -18    9.35    0.72
  -1   3  18    7.84    0.81
  -1   3  18    7.90    0.83
  -1   3 -18    8.89    0.80
  -1   3 -18    7.73    0.66
   1   3  18    9.52    0.84
   1   3  18   10.21    0.88
   1   3  18    8.83    0.66
   2  -3  18   12.43    0.98
   2   3 -18   11.67    0.96
  -2   3  18   10.39    0.98
  -2   3  18   12.02    0.96
   2   3 -18   11.29    0.83
   2   3  18   13.33    1.00
   2   3  18   11.30    0.81
  -2   3 -18   11.06    0.96
  -2   3 -18   11.41    0.82
   2   3  18   12.72    0.98
   3   3 -18    1.06    0.39
  -3   3  18    0.24    0.37
   3  -3  18    0.76    0.39
   3   3  18    0.78    0.36
   3   3  18    0.62    0.34
   4  -3  18    3.74    0.59
   4   3 -18    4.02    0.62
   4   3  18    4.07    0.62
   5   3 -18    9.75    0.91
   5  -3  18   10.40    0.92
   5   3  18    9.42    0.91
   6  -3  18    1.73    0.42
   6   3 -18    2.29    0.50
   6   3  18    3.44    0.56
   7   3 -18   -0.16    0.26
   7   3  18    0.03    0.28
   8   3 -18    1.05    0.32
   8   3  18    1.22    0.31
   0   4  18   19.10    1.32
   0   4 -18   19.56    1.21
   0   4  18   18.87    1.33
   0   4  18   20.52    1.21
   0   4 -18   22.21    1.34
   0  -4  18   21.53    1.35
   1   4 -18    7.37    0.76
  -1   4  18    6.94    0.62
  -1   4  18    7.89    0.81
   1  -4  18    8.47    0.82
   1   4 -18    7.70    0.67
  -1   4  18    7.46    0.79
   1   4  18    6.82    0.76
   1   4  18    7.56    0.83
  -1   4 -18    6.71    0.65
  -1   4 -18    8.23    0.78
   2  -4  18   10.32    0.95
   2   4 -18   11.54    0.94
  -2   4  18   10.45    0.97
  -2   4  18   11.10    0.94
   2   4  18   11.84    0.95
   2   4  18    9.94    0.90
  -2   4 -18    9.50    0.91
   3   4 -18   52.86    2.83
  -3   4  18   51.60    2.74
   3  -4  18   53.39    2.78
   3   4  18   60.68    2.90
   3   4  18   53.40    2.73
   4  -4  18    7.07    0.82
   4   4 -18    9.16    0.86
   4   4  18    8.03    0.85
   5   4 -18    4.55    0.62
   5  -4  18    2.98    0.49
   5   4  18    4.26    0.62
   6  -4  18    4.22    0.56
   6   4 -18    6.55    0.72
   6   4  18    4.24    0.58
   7   4 -18    0.74    0.32
   7   4  18    0.03    0.27
   8   4 -18    0.19    0.22
   8   4  18    0.61    0.26
   0   5 -18   -0.37    0.23
   0  -5  18    0.47    0.36
   0   5  18   -0.01    0.33
   0   5  18   -0.12    0.29
   1   5 -18   18.10    1.27
  -1   5  18   19.99    1.33
  -1   5  18   21.54    1.39
   1  -5  18   21.18    1.34
   1  -5 -18   17.89    1.13
  -1   5 -18   20.70    1.33
   1   5  18   20.91    1.36
   1   5  18   21.14    1.37
   2   5 -18   21.68    1.38
  -2   5  18   20.28    1.35
   2  -5  18   22.86    1.41
  -2   5  18   20.12    1.42
   2   5  18   21.53    1.35
   2   5  18   21.78    1.41
  -2   5 -18   19.91    1.37
  -3   5  18   -0.07    0.32
   3  -5  18    0.20    0.36
   3   5 -18   -0.10    0.27
   3   5  18    0.74    0.34
   3   5  18    0.24    0.31
  -4   5  18    5.91    0.70
   4  -5  18    6.12    0.78
   4   5 -18    5.50    0.67
   4   5  18    4.48    0.63
   5   5 -18    4.00    0.57
   5  -5  18    4.20    0.63
   5   5  18    3.89    0.62
   6  -5  18    1.10    0.35
   6   5 -18    1.10    0.36
   6   5  18    1.28    0.39
   7   5 -18    6.82    0.64
   7   5  18    6.67    0.67
   0   6  18   11.87    1.04
   0   6 -18   12.62    0.98
   0  -6 -18   13.21    0.90
   0   6  18   13.27    1.07
   0  -6  18   13.90    1.03
   1  -6  18    6.84    0.74
  -1   6  18    7.55    0.80
  -1   6  18    5.51    0.70
   1   6  18    6.45    0.73
   1  -6 -18    7.42    0.71
  -1   6 -18    8.85    0.86
   1   6  18    6.98    0.80
  -2   6  18    2.49    0.51
   2  -6  18    3.59    0.59
  -2   6  18    2.88    0.53
   2  -6 -18    2.83    0.45
   2   6  18    3.46    0.56
   2   6  18    2.02    0.44
   3  -6  18    0.91    0.42
  -3   6  18    0.79    0.37
   3  -6 -18    1.24    0.36
   3   6  18    1.50    0.42
  -4   6  18    1.32    0.41
   4  -6  18    1.71    0.49
   4   6  18    1.08    0.38
   5   6 -18   -0.03    0.25
   5  -6  18    0.56    0.35
   5   6  18   -0.12    0.26
   6   6 -18   12.32    0.88
   6  -6  18   12.48    0.93
   6   6  18   12.69    0.95
  -7   6  18    1.29    0.30
   7   6 -18    1.38    0.29
   7  -6 -18    1.61    0.34
   7   6  18    1.32    0.31
   0  -7 -18    0.01    0.31
   0   7  18    0.00    0.29
   0   7  18    0.28    0.38
  -1   7  18    5.76    0.75
   1  -7  18    5.08    0.67
  -1   7  18    4.35    0.61
   1   7  18    4.92    0.67
   1  -7 -18    6.80    0.66
   1   7  18    4.86    0.63
   2  -7  18    1.25    0.43
  -2   7  18    1.59    0.43
  -2   7  18    1.47    0.42
   2  -7 -18    1.81    0.42
   2   7  18    1.29    0.38
   2   7  18    1.90    0.46
  -3   7  18    0.73    0.36
  -3   7  18    0.63    0.33
   3  -7  18    0.31    0.36
   3  -7 -18    0.52    0.31
   3   7  18   -0.01    0.28
   4  -7  18    1.92    0.46
  -4   7  18    2.39    0.47
   4   7  18    2.74    0.50
   4  -7 -18    2.42    0.43
   5  -7  18    1.00    0.37
   5   7  18    0.82    0.34
   5  -7 -18    0.84    0.34
   6  -7  18    2.39    0.42
   6  -7 -18    3.15    0.44
   6   7  18    1.68    0.36
   0  -8 -18    0.71    0.32
   0   8  18    0.53    0.37
   0   8  18    0.47    0.31
  -1   8  18    0.49    0.35
  -1  -8 -18    0.40    0.31
   1  -8  18    0.44    0.35
  -1   8  18    0.47    0.31
   1   8  18    0.29    0.32
   1  -8 -18    0.46    0.31
   1   8  18    0.42    0.31
  -2   8  18    0.16    0.29
   2  -8  18   -0.29    0.32
  -2   8  18    0.65    0.35
   2   8  18   -0.22    0.25
   2   8  18   -0.08    0.25
   2  -8 -18   -0.25    0.25
   3  -8  18    0.73    0.39
  -3   8  18    0.12    0.28
  -3   8  18    0.59    0.35
   3   8  18    0.36    0.29
   3  -8 -18    0.44    0.30
  -4   8  18    0.44    0.35
   4  -8  18    0.25    0.32
  -4   8  18   -0.32    0.23
   4  -8 -18   -0.05    0.28
   4   8  18    0.15    0.23
   5  -8  18    2.56    0.48
  -5   8  18    2.87    0.43
  -5   8  18    2.33    0.42
   5  -8 -18    2.88    0.41
   5   8  18    2.34    0.40
   6  -8  18    0.92    0.30
  -6   8  18    1.02    0.29
   6  -8 -18    0.66    0.27
   6   8  18    1.01    0.27
   0  -9 -18    0.01    0.26
   0   9  18   -0.09    0.23
   0   9  18   -0.08    0.29
  -1   9  18    3.35    0.50
  -1  -9 -18    3.39    0.45
   1  -9  18    3.43    0.54
  -1   9  18    1.69    0.44
   1  -9 -18    3.17    0.46
   1   9  18    2.64    0.48
   1   9  18    2.39    0.42
  -2   9  18    2.01    0.40
   2  -9  18    1.46    0.44
  -2  -9 -18    1.75    0.36
  -2   9  18    2.13    0.47
   2   9  18    1.89    0.39
   2  -9 -18    2.24    0.42
   3  -9  18    1.17    0.42
  -3   9  18    1.22    0.39
  -3   9  18    1.11    0.35
   3   9  18    0.83    0.31
   3  -9 -18    0.27    0.29
  -4   9  18    0.45    0.32
   4  -9  18    0.32    0.31
  -4   9  18    0.17    0.25
   4   9  18    0.16    0.23
   4  -9 -18    0.29    0.28
  -5   9  18    0.57    0.24
  -5   9  18    0.83    0.31
   5  -9  18    1.03    0.32
   5  -9 -18    0.71    0.28
   5   9  18    0.66    0.24
   0  10  18    5.05    0.56
   0  10  18    5.64    0.65
   0 -10 -18    5.78    0.56
  -1  10  18   -0.01    0.22
  -1 -10 -18    0.50    0.27
  -1  10  18   -0.15    0.27
   1 -10 -18   -0.20    0.24
   1  10  18    0.08    0.24
  -2  10  18    7.31    0.74
  -2 -10 -18    7.58    0.59
   2 -10  18    7.64    0.71
  -2  10  18    7.80    0.66
   2 -10 -18    8.27    0.65
  -3  10  18    0.91    0.29
  -3  10  18    1.21    0.36
   3 -10  18    0.98    0.34
   3 -10 -18    0.95    0.30
  -4  10  18    5.73    0.52
   4 -10  18    6.14    0.58
  -4  10  18    5.79    0.58
   4 -10 -18    6.74    0.55
   0 -11 -18    0.12    0.24
   0  11  18    0.18    0.21
  -1 -11 -18    5.56    0.50
  -1  11  18    3.57    0.45
   1 -11 -18    5.77    0.51
  -2  11  18    0.36    0.25
   2 -11 -18    1.85    0.31
   0   0  19   -0.09    0.32
   0   0 -19   -0.05    0.18
   0   0 -19    0.15    0.25
   1   0 -19    0.08    0.28
  -1   0 -19   -0.14    0.16
  -1   0  19    0.14    0.32
   1   0 -19   -0.22    0.16
   1   0  19   -0.28    0.32
  -1   0 -19    0.48    0.30
   2   0  19    0.05    0.33
  -2   0  19   -0.28    0.31
   2   0 -19    0.09    0.17
   2   0 -19    0.08    0.27
  -2   0 -19    0.12    0.29
   3   0  19   -0.46    0.28
   3   0 -19   -0.42    0.25
   3   0  19   -0.35    0.28
   4   0  19   -0.07    0.31
   4   0 -19    0.15    0.31
   4   0  19   -0.35    0.28
   5   0  19    0.05    0.32
   5   0 -19    0.05    0.31
   5   0  19   -0.12    0.27
   6   0 -19    0.00    0.32
   7   0 -19   -0.28    0.28
   8   0 -19    0.33    0.25
   0   1  19   -0.30    0.28
   0  -1  19   -0.05    0.31
   0   1  19    0.07    0.32
   0   1 -19   -0.11    0.20
   0  -1 -19    0.40    0.27
   0   1 -19    0.06    0.22
  -1   1  19   -0.27    0.30
  -1   1  19   -0.06    0.29
   1   1 -19   -0.40    0.24
   1  -1  19   -0.12    0.29
  -1  -1 -19    0.20    0.30
   1   1 -19    0.09    0.21
   1   1  19    0.50    0.33
  -1   1 -19    0.32    0.23
  -1  -1  19    0.16    0.32
   1   1  19    0.08    0.31
  -1   1 -19   -0.14    0.22
   1  -1 -19    0.11    0.30
  -2   1  19    1.92    0.45
   2  -1  19    1.67    0.43
   2   1 -19    1.48    0.39
  -2   1  19    0.95    0.38
   2   1 -19    1.53    0.33
  -2  -1 -19    1.92    0.44
   2  -1 -19    1.30    0.38
   2   1  19    1.06    0.36
   2   1  19    1.79    0.48
  -2   1 -19    1.04    0.40
  -2   1 -19    1.51    0.29
   3  -1  19    2.68    0.53
   3   1 -19    4.12    0.62
   3   1  19    4.18    0.64
   3   1  19    3.56    0.59
   3  -1 -19    2.94    0.52
   4   1 -19   -0.11    0.28
   4  -1  19    0.23    0.34
   4   1  19    0.08    0.28
   4  -1 -19    0.16    0.29
   4   1  19    0.45    0.32
   5  -1  19    1.91    0.45
   5   1 -19    3.03    0.54
   5   1  19    1.86    0.45
   5  -1 -19    2.80    0.51
   6   1 -19    0.13    0.31
   6  -1 -19    0.50    0.37
   6   1  19    0.34    0.33
   7   1 -19    1.05    0.36
   7   1  19    0.89    0.34
   7  -1 -19    1.07    0.37
   8   1 -19    3.95    0.49
   8  -1 -19    2.79    0.41
   0   2 -19   31.45    1.89
   0  -2 -19   34.04    1.91
   0   2 -19   35.76    1.84
   0   2  19   36.61    1.92
   0  -2  19   34.26    1.87
   0   2  19   31.52    1.92
   1   2 -19    4.94    0.55
   1   2 -19    5.55    0.68
  -1   2  19    4.38    0.62
   1  -2  19    3.96    0.56
  -1   2  19    6.31    0.72
  -1  -2  19    5.29    0.64
   1   2  19    4.89    0.64
   1  -2 -19    7.02    0.74
  -1   2 -19    5.91    0.69
   1   2  19    6.28    0.74
  -1   2 -19    5.00    0.56
  -2   2  19    1.39    0.43
   2  -2  19    1.30    0.43
   2   2 -19    0.41    0.32
  -2   2  19    1.22    0.39
   2   2  19    0.76    0.34
   2   2  19    0.91    0.41
   2  -2 -19    0.79    0.34
  -2   2 -19    1.43    0.43
   3   2 -19    8.18    0.80
   3  -2  19    5.89    0.72
  -3   2  19    5.78    0.71
   3   2  19    7.72    0.84
   3   2  19    6.93    0.78
   4  -2  19    0.10    0.33
   4   2 -19    0.59    0.35
  -4   2  19    0.23    0.32
   4  -2 -19    0.16    0.31
   4   2  19    0.35    0.32
   4   2  19    0.03    0.31
   5  -2  19    3.25    0.52
   5   2 -19    4.32    0.66
   5   2  19    3.20    0.54
   5  -2 -19    3.51    0.57
   6   2 -19    5.08    0.65
   6   2  19    6.93    0.76
   6  -2 -19    6.06    0.66
   7   2 -19    0.42    0.30
   7   2  19   -0.11    0.25
   7  -2 -19   -0.12    0.28
   8   2 -19    0.37    0.26
   8   2  19    0.04    0.22
   0   3 -19   -0.19    0.23
   0   3  19    0.29    0.31
   0   3  19   -0.12    0.18
   0   3  19   -0.19    0.30
   0  -3  19    0.02    0.32
   1   3 -19   18.65    1.27
   1  -3  19   17.84    1.27
  -1   3  19   18.52    1.26
  -1   3  19   22.63    1.37
   1   3  19   17.53    1.28
   1   3  19   18.57    1.29
  -1   3 -19   20.36    1.30
  -2   3  19    2.12    0.48
  -2   3  19    1.66    0.46
   2  -3  19    1.57    0.48
   2   3 -19    2.05    0.46
  -2   3 -19    1.78    0.46
   2   3  19    0.97    0.38
   2   3  19    1.26    0.43
   3   3 -19    8.01    0.84
  -3   3  19    5.27    0.72
  -3   3  19    7.22    0.79
   3  -3  19    5.48    0.73
   3   3  19    7.48    0.81
   3   3  19    6.93    0.80
   4  -3  19    8.68    0.85
  -4   3  19    9.25    0.85
   4   3 -19    9.32    0.89
   4   3  19    7.98    0.78
   4   3  19    8.61    0.87
   5   3 -19    3.82    0.60
   5  -3  19    1.76    0.42
  -5   3  19    2.50    0.47
   5   3  19    2.90    0.53
   6   3 -19    2.53    0.47
   6  -3  19    2.50    0.45
  -6   3  19    2.65    0.50
   6   3  19    3.03    0.49
   7   3 -19    0.11    0.27
   7   3  19    0.63    0.30
   8   3 -19    4.72    0.49
   8   3  19    3.75    0.44
   0   4  19    0.14    0.30
   0  -4  19    0.59    0.38
   0   4 -19    0.04    0.27
   0   4  19    0.35    0.35
  -1   4  19    4.72    0.70
   1   4 -19    7.00    0.76
  -1   4  19    5.99    0.75
   1  -4  19    4.89    0.70
  -1   4 -19    6.38    0.74
   1   4  19    3.94    0.59
   1   4  19    3.77    0.58
  -2   4  19    0.32    0.35
  -2   4  19    1.30    0.44
   2  -4  19    1.21    0.42
   2   4 -19    1.27    0.38
  -2   4 -19    1.23    0.41
   2   4  19    0.37    0.33
   2   4  19    0.99    0.40
   3   4 -19    0.28    0.31
   3  -4  19    0.64    0.38
  -3   4  19    0.29    0.34
  -3   4  19    0.03    0.33
   3   4  19    0.00    0.29
   3   4  19    0.07    0.30
  -4   4  19    0.60    0.35
   4  -4  19    0.19    0.35
   4   4 -19   -0.17    0.28
   4   4  19    0.20    0.33
   5  -4  19    1.10    0.37
   5   4 -19    1.71    0.42
   5   4  19    2.17    0.47
   6  -4  19    3.82    0.54
  -6   4  19    4.86    0.57
   6   4 -19    5.25    0.62
   6   4  19    7.33    0.74
   7   4 -19    4.18    0.51
   7   4  19    4.55    0.54
   0   5 -19    0.20    0.29
   0   5  19   -0.21    0.30
   0  -5  19    0.10    0.31
   0   5  19   -0.07    0.34
  -1   5  19   -0.19    0.32
   1   5 -19    0.54    0.30
   1  -5  19    0.45    0.35
  -1   5  19   -0.09    0.29
   1   5  19    0.27    0.35
   1   5  19    0.13    0.30
  -1   5 -19    0.02    0.30
   1  -5 -19    0.24    0.30
  -2   5  19    4.47    0.62
  -2   5  19    5.81    0.73
   2  -5  19    6.68    0.80
   2   5 -19    3.86    0.57
  -2   5 -19    6.84    0.76
   2   5  19    5.45    0.68
   2  -5 -19    4.84    0.55
   2   5  19    4.06    0.61
  -3   5  19    0.41    0.35
   3  -5  19    0.04    0.33
  -3   5  19    0.06    0.31
   3   5 -19   -0.16    0.25
   3   5  19    0.24    0.28
   3   5  19    0.08    0.31
  -4   5  19    0.61    0.35
  -4   5  19    0.61    0.39
   4   5 -19    0.41    0.31
   4  -5  19    0.57    0.36
   4   5  19    0.80    0.39
   5  -5  19    3.03    0.51
   5   5 -19    4.75    0.59
   5   5  19    3.90    0.55
   6  -5  19   -0.18    0.26
  -6   5  19    0.17    0.26
   6   5 -19    0.20    0.25
   6   5  19   -0.20    0.26
  -7   5  19    0.48    0.24
   7   5 -19    0.38    0.24
   7   5  19    0.21    0.24
   0  -6  19    4.83    0.62
   0   6  19    7.37    0.81
   0   6  19    6.93    0.81
   0   6 -19    4.49    0.60
  -1   6  19    0.37    0.36
  -1   6  19    0.73    0.37
   1  -6  19    0.50    0.36
   1   6 -19    0.28    0.29
   1   6  19    0.34    0.33
  -1   6 -19    0.70    0.34
   1   6  19    0.69    0.39
   1  -6 -19   -0.05    0.29
   2   6 -19    0.52    0.29
  -2   6  19    0.92    0.39
  -2   6  19    0.24    0.36
   2  -6  19    1.50    0.45
   2   6  19    0.52    0.33
   2  -6 -19    0.61    0.33
   2   6  19    0.55    0.36
   3   6 -19    5.71    0.65
  -3   6  19    4.77    0.68
   3  -6  19    5.44    0.70
  -3   6  19    4.48    0.63
   3  -6 -19    5.14    0.60
   3   6  19    5.11    0.69
   3   6  19    4.60    0.67
  -4   6  19   -0.31    0.31
  -4   6  19    0.31    0.34
   4  -6  19   -0.17    0.33
   4   6 -19    0.03    0.24
   4   6  19    0.16    0.30
  -5   6  19    2.10    0.43
   5   6 -19    2.78    0.45
   5  -6  19    1.43    0.40
   5   6  19    2.84    0.49
  -6   6  19    0.25    0.24
   6   6 -19    0.04    0.22
   6  -6  19    0.32    0.28
   6   6  19    0.36    0.27
   6  -6 -19    0.38    0.28
  -7   6  19    1.03    0.26
   7   6  19    1.13    0.28
   7  -6 -19    1.20    0.30
   0   7  19   -0.15    0.28
   0   7  19   -0.10    0.33
   0  -7 -19   -0.15    0.29
   1  -7  19    6.75    0.76
  -1   7  19    4.45    0.66
  -1   7  19    4.96    0.67
   1   7  19    3.53    0.56
   1   7  19    4.58    0.62
   1  -7 -19    6.11    0.62
  -2   7  19    2.50    0.49
   2  -7  19    3.73    0.61
  -2   7  19    3.27    0.56
   2   7  19    2.20    0.44
   2   7  19    2.47    0.48
   2  -7 -19    3.59    0.50
  -3   7  19   -0.13    0.27
   3  -7  19   -0.02    0.32
  -3   7  19   -0.29    0.30
   3   7  19    0.13    0.28
   3  -7 -19   -0.08    0.26
  -4   7  19    2.44    0.47
   4  -7  19    1.78    0.45
  -4   7  19    2.06    0.45
   4  -7 -19    1.86    0.39
   4   7  19    1.78    0.40
   5  -7  19    0.99    0.35
  -5   7  19    1.27    0.36
   5   7  19    1.34    0.36
   5  -7 -19    1.23    0.35
  -6   7  19    0.11    0.23
   6  -7  19    0.20    0.25
   6  -7 -19   -0.01    0.27
   6   7  19   -0.21    0.20
   0  -8 -19    0.59    0.30
   0   8  19    0.29    0.29
   0   8  19    0.30    0.35
  -1   8  19    6.26    0.70
   1  -8  19    6.16    0.69
  -1  -8 -19    5.54    0.58
  -1   8  19    5.66    0.72
   1  -8 -19    4.96    0.55
   1   8  19    4.43    0.59
   1   8  19    5.40    0.66
  -2   8  19    0.15    0.28
   2  -8  19    0.03    0.33
  -2   8  19    0.00    0.33
   2  -8 -19    0.20    0.26
   2   8  19    0.21    0.27
   2   8  19    0.20    0.25
  -3   8  19   10.62    0.89
   3  -8  19   10.67    0.88
  -3   8  19    8.89    0.82
   3   8  19    8.39    0.78
   3  -8 -19    9.11    0.72
   4  -8  19    6.79    0.71
  -4   8  19    5.38    0.61
  -4   8  19    5.62    0.63
   4   8  19    5.47    0.61
   4  -8 -19    5.13    0.56
  -5   8  19    0.72    0.29
   5  -8  19    0.88    0.33
   5  -8 -19    0.79    0.31
   5   8  19    0.74    0.26
   0  -9 -19   -0.08    0.24
   0   9  19   -0.14    0.28
   0   9  19   -0.08    0.24
  -1   9  19    0.24    0.27
  -1  -9 -19    0.00    0.24
  -1   9  19   -0.41    0.28
   1   9  19   -0.09    0.22
   1  -9 -19   -0.04    0.23
   1   9  19    0.30    0.28
  -2   9  19    6.70    0.68
   2  -9  19    6.66    0.71
  -2   9  19    7.50    0.76
   2  -9 -19    6.97    0.63
   2   9  19    6.65    0.66
   3  -9  19    0.99    0.36
  -3   9  19    1.54    0.40
  -3   9  19    1.54    0.35
   3   9  19    1.33    0.33
   3  -9 -19    1.11    0.34
  -4   9  19    4.59    0.50
  -4   9  19    4.32    0.51
   4  -9  19    3.87    0.47
   4   9  19    3.42    0.42
   4  -9 -19    4.38    0.48
   0 -10 -19   -0.15    0.24
   0  10  19    0.02    0.22
   0  10  19    0.00    0.24
  -1  10  19    0.04    0.23
  -1  10  19   -0.05    0.26
  -1 -10 -19    0.04    0.23
   1  10  19    0.13    0.23
   1  10  19    0.07    0.21
   1 -10 -19    0.02    0.25
   2 -10  19    0.88    0.31
  -2  10  19    1.26    0.30
  -2  10  19    0.77    0.30
   2 -10 -19    1.74    0.34
   3 -10  19    4.30    0.50
  -3  10  19    4.38    0.53
  -3  10  19    3.73    0.43
   3 -10 -19    4.78    0.47
   0   0  20    8.71    0.89
   0   0 -20    8.73    0.82
   1   0  20    0.09    0.33
   1   0 -20    0.19    0.32
  -1   0  20    0.19    0.34
  -1   0 -20    0.52    0.32
  -2   0 -20   71.54    3.46
  -2   0  20   67.15    3.32
   2   0  20   72.12    3.38
   2   0 -20   62.28    3.43
   3   0 -20   39.59    2.24
   3   0  20   40.55    2.16
   4   0  20   28.04    1.67
   4   0 -20   29.96    1.77
   5   0 -20    2.28    0.48
   5   0  20    2.19    0.47
   6   0 -20    8.41    0.86
   7   0 -20    3.89    0.52
   8   0 -20    0.87    0.26
   0  -1  20   -0.46    0.28
   0  -1 -20   -0.15    0.28
   0   1 -20    0.23    0.28
   0   1  20    0.00    0.32
   0   1  20    0.02    0.30
   1   1 -20   14.79    1.09
   1  -1  20   14.60    1.07
  -1  -1 -20   14.73    1.10
  -1   1  20   16.08    1.13
  -1   1  20   14.14    1.09
   1   1  20   14.61    1.10
   1  -1 -20   14.22    1.09
  -1   1 -20   15.65    1.10
  -1  -1  20   13.33    1.05
   1   1  20   13.62    1.09
   2  -1  20    4.52    0.64
   2   1 -20    4.10    0.60
  -2   1  20    4.46    0.64
  -2  -1 -20    4.69    0.66
   2  -1 -20    3.67    0.59
   2   1  20    3.97    0.60
   2   1  20    4.05    0.60
  -2   1 -20    5.03    0.66
   3   1 -20   -0.02    0.27
   3  -1  20   -0.28    0.31
   3   1  20   -0.12    0.30
   3   1  20   -0.22    0.28
   3  -1 -20    0.37    0.33
   4   1 -20    2.63    0.51
   4  -1  20    3.02    0.55
   4   1  20    1.83    0.43
   4  -1 -20    1.73    0.43
   4   1  20    2.10    0.48
   5  -1  20    1.98    0.43
   5   1 -20    1.40    0.43
   5   1  20    2.18    0.46
   5  -1 -20    1.49    0.40
   6   1 -20   -0.16    0.29
   6  -1 -20    0.69    0.35
   6   1  20    0.26    0.31
   7   1 -20   -0.33    0.23
   7  -1 -20    0.11    0.27
   7   1  20   -0.06    0.23
   8   1 -20    1.55    0.31
   0  -2  20    3.77    0.57
   0   2  20    2.74    0.51
   0   2 -20    4.56    0.62
   0  -2 -20    3.94    0.56
   0   2  20    3.28    0.55
   1  -2  20    3.39    0.56
  -1   2  20    2.47    0.49
  -1   2  20    2.40    0.52
   1   2 -20    3.87    0.59
  -1  -2  20    3.68    0.53
   1   2  20    2.85    0.53
   1   2  20    3.81    0.62
  -1   2 -20    3.75    0.56
   1  -2 -20    4.56    0.62
   2  -2  20   -0.04    0.32
  -2   2  20   -0.11    0.31
   2   2 -20   -0.14    0.27
  -2   2  20    0.25    0.34
  -2   2 -20    0.22    0.32
   2  -2 -20   -0.52    0.25
   2   2  20    0.57    0.31
   2   2  20   -0.02    0.32
  -3   2  20   18.72    1.34
   3  -2  20   21.04    1.39
   3   2 -20   20.28    1.38
   3   2  20   19.87    1.32
   3  -2 -20   20.26    1.35
   3   2  20   22.61    1.39
   4   2 -20   -0.32    0.27
  -4   2  20    0.48    0.35
   4  -2  20    0.20    0.34
   4   2  20   -0.02    0.23
   4   2  20    0.11    0.29
   4  -2 -20   -0.18    0.30
   5  -2  20    3.73    0.58
   5   2 -20    3.20    0.56
   5   2  20    2.44    0.48
   5  -2 -20    3.70    0.57
   6   2 -20    0.26    0.30
   6   2  20    0.29    0.31
   6  -2 -20    0.17    0.30
   7   2 -20    0.86    0.32
   7   2  20    0.72    0.29
   0  -3  20    0.18    0.35
   0   3  20    0.12    0.32
   0   3  20    0.12    0.33
   0   3 -20   -0.22    0.25
  -1   3  20    0.66    0.36
   1  -3  20    0.72    0.38
  -1   3  20    0.81    0.38
   1   3 -20    1.13    0.39
  -1   3 -20    1.35    0.41
   1   3  20    1.13    0.41
  -1  -3  20    1.73    0.50
   1   3  20    1.68    0.47
  -2   3  20   11.48    1.00
   2  -3  20   12.13    1.01
   2   3 -20   11.32    0.97
  -2   3  20   11.40    0.94
   2   3  20   12.07    0.97
  -2   3 -20   10.74    0.95
   2   3  20   11.52    0.98
  -3   3  20   10.99    0.93
  -3   3  20   12.13    1.00
   3  -3  20   11.36    1.01
   3   3 -20   12.55    1.01
   3   3  20   11.63    0.99
   3   3  20   10.77    0.93
  -4   3  20    4.81    0.64
   4   3 -20    4.03    0.61
   4  -3  20    3.61    0.59
   4   3  20    3.58    0.53
   4   3  20    3.44    0.55
   5   3 -20   -0.09    0.28
   5  -3  20    0.10    0.27
  -5   3  20    0.17    0.32
   5   3  20    0.21    0.31
   6  -3  20    4.39    0.56
   6   3 -20    3.76    0.54
   6   3  20    5.91    0.65
   7   3 -20    0.06    0.25
   7   3  20    0.06    0.23
   0   4 -20    8.29    0.82
   0   4  20    8.28    0.86
   0  -4  20    8.89    0.87
   0   4  20    7.65    0.84
   1   4 -20    0.52    0.33
  -1   4  20    0.65    0.37
   1  -4  20    0.68    0.40
  -1   4  20    0.56    0.36
   1   4  20    0.56    0.37
   1   4  20    0.66    0.40
  -1   4 -20    1.22    0.40
   2  -4  20    1.77    0.46
  -2   4  20    1.11    0.42
   2   4 -20    0.95    0.36
  -2   4  20    0.89    0.38
  -2   4 -20    1.67    0.43
   2   4  20    1.23    0.42
   2   4  20    0.87    0.38
   3  -4  20    5.58    0.73
  -3   4  20    6.35    0.74
  -3   4  20    6.16    0.75
   3   4 -20    5.35    0.68
   3   4  20    6.72    0.78
   3   4  20    5.98    0.70
  -4   4  20    0.11    0.32
   4   4 -20    0.65    0.33
   4  -4  20   -0.44    0.30
   4   4  20    0.30    0.33
  -5   4  20    2.38    0.45
   5  -4  20    1.63    0.40
   5   4 -20    2.59    0.47
   5   4  20    3.22    0.53
  -6   4  20    5.21    0.58
   6   4 -20    5.21    0.59
   6  -4  20    6.82    0.65
   6   4  20    4.37    0.58
   7   4 -20    7.49    0.66
   7   4  20    8.38    0.67
   0   5  20   -0.39    0.27
   0   5 -20   -0.03    0.25
   0   5  20   -0.33    0.28
   0  -5  20    0.15    0.31
   1   5 -20   21.58    1.40
   1  -5  20   22.15    1.43
  -1   5  20   22.26    1.49
  -1   5  20   23.87    1.47
  -1   5 -20   22.56    1.44
   1   5  20   21.01    1.42
   1   5  20   23.17    1.48
  -2   5  20   13.93    1.12
   2  -5  20   14.06    1.10
   2   5 -20   15.44    1.06
  -2   5  20   14.00    1.10
   2  -5 -20   14.24    0.96
   2   5  20   15.08    1.13
  -2   5 -20   13.28    1.04
   2   5  20   13.06    1.04
  -3   5  20    2.11    0.47
   3  -5  20    1.92    0.47
  -3   5  20    3.48    0.57
   3   5 -20    3.30    0.52
   3   5  20    1.45    0.38
   3   5  20    3.27    0.57
   4   5 -20    0.52    0.30
  -4   5  20    1.05    0.39
  -4   5  20    0.28    0.33
   4  -5  20    0.60    0.37
   4   5  20    0.47    0.36
   5  -5  20   15.48    1.06
  -5   5  20   14.56    1.06
   5   5 -20   13.05    0.99
   5   5  20   15.63    1.09
   6   5 -20   10.06    0.78
   6  -5  20   10.15    0.79
  -6   5  20   10.15    0.77
   6   5  20   10.21    0.81
   7   5 -20    6.58    0.57
   7   5  20    7.18    0.59
   7  -5 -20    7.84    0.55
   0  -6  20    1.53    0.43
   0   6  20    2.36    0.53
   0   6 -20    2.46    0.47
   0   6  20    1.53    0.44
  -1   6  20   12.28    1.02
   1  -6  20   11.58    0.97
  -1   6  20   12.80    1.04
   1   6 -20   13.09    0.96
   1  -6 -20   10.53    0.87
   1   6  20   13.75    1.02
  -1   6 -20   10.92    0.94
   1   6  20   12.02    1.00
  -2   6  20    0.09    0.34
   2   6 -20    0.29    0.27
  -2   6  20    0.28    0.31
   2  -6  20    0.76    0.37
   2   6  20    0.43    0.32
   2  -6 -20    0.31    0.32
   2   6  20    0.13    0.32
  -3   6  20    0.77    0.40
   3   6 -20    0.42    0.29
  -3   6  20    0.44    0.32
   3  -6  20    0.73    0.37
   3  -6 -20    0.34    0.30
   3   6  20    0.54    0.34
   3   6  20    0.64    0.33
  -4   6  20   -0.06    0.31
   4  -6  20   -0.08    0.33
   4   6 -20    0.04    0.22
  -4   6  20    0.14    0.30
   4  -6 -20   -0.08    0.26
   4   6  20    0.03    0.29
  -5   6  20    0.45    0.30
   5   6 -20    0.31    0.24
   5  -6  20    0.34    0.30
   5   6  20   -0.23    0.25
   5  -6 -20    0.39    0.30
  -6   6  20    2.07    0.36
   6  -6  20    1.97    0.42
   6   6 -20    1.78    0.31
   6   6  20    2.31    0.39
   6  -6 -20    2.10    0.38
   0   7  20   -0.15    0.27
   0   7  20    0.20    0.33
  -1   7  20   -0.29    0.27
  -1   7  20    0.25    0.34
   1  -7  20    0.05    0.34
   1  -7 -20    0.02    0.30
   1   7  20   -0.19    0.28
   1   7  20   -0.04    0.27
  -2   7  20    0.50    0.37
  -2   7  20    0.77    0.34
   2  -7  20    0.09    0.36
   2  -7 -20    0.71    0.30
   2   7  20    0.76    0.33
   2   7  20    0.50    0.32
   3  -7  20    0.76    0.37
  -3   7  20    0.54    0.33
  -3   7  20    0.59    0.38
   3   7  20    0.43    0.31
   3  -7 -20    0.32    0.27
  -4   7  20    6.59    0.69
   4  -7  20    5.32    0.65
  -4   7  20    6.48    0.68
   4  -7 -20    6.35    0.60
   4   7  20    6.50    0.67
  -5   7  20    1.53    0.35
   5  -7  20    1.65    0.34
   5  -7 -20    1.69    0.37
   5   7  20    1.55    0.36
  -6   7  20   -0.01    0.19
   6  -7  20    0.28    0.23
   6   7  20    0.16    0.20
   6  -7 -20    0.09    0.22
   0   8  20    4.32    0.57
   0   8  20    2.63    0.47
   0  -8 -20    3.56    0.45
   1  -8  20    0.06    0.31
  -1   8  20    0.02    0.26
  -1   8  20   -0.07    0.32
   1   8  20   -0.12    0.24
   1  -8 -20   -0.09    0.24
   1   8  20    0.12    0.27
  -2   8  20   -0.01    0.27
  -2   8  20   -0.03    0.33
   2  -8  20   -0.11    0.32
   2   8  20   -0.07    0.24
   2  -8 -20    0.12    0.26
   2   8  20   -0.03    0.26
  -3   8  20    0.84    0.32
   3  -8  20    0.74    0.36
  -3   8  20    0.77    0.39
   3   8  20    0.60    0.30
   3  -8 -20    1.03    0.32
  -4   8  20    0.85    0.30
  -4   8  20    1.45    0.36
   4  -8  20    1.29    0.39
   4   8  20    1.03    0.30
   4  -8 -20    1.54    0.34
  -5   8  20    1.84    0.33
   5  -8  20    2.38    0.36
   5   8  20    2.28    0.33
   5  -8 -20    2.43    0.37
   0   9  20   -0.21    0.23
   0   9  20    0.01    0.25
   0  -9 -20    0.09    0.23
  -1   9  20    2.30    0.40
  -1   9  20    2.36    0.45
   1  -9 -20    2.21    0.36
   1   9  20    1.14    0.34
   1   9  20    1.87    0.37
  -2   9  20    1.34    0.35
  -2   9  20    1.02    0.38
   2  -9  20    0.87    0.33
   2  -9 -20    1.30    0.33
   2   9  20    0.99    0.31
  -3   9  20   -0.10    0.22
   3  -9  20   -0.04    0.26
  -3   9  20    0.11    0.28
   3   9  20    0.41    0.22
   3  -9 -20   -0.25    0.25
   4  -9  20    6.88    0.59
  -4   9  20    6.62    0.60
  -4   9  20    6.45    0.55
   4  -9 -20    6.43    0.54
   0  10  20    4.09    0.49
   0  10  20    3.40    0.42
   0 -10 -20    4.10    0.42
  -1  10  20    0.17    0.20
  -1  10  20    0.13    0.22
   1 -10 -20    0.56    0.26
   1  10  20    0.29    0.23
   1  10  20    0.44    0.22
  -2  10  20    0.38    0.25
  -2  10  20   -0.12    0.18
   2 -10 -20   -0.01    0.21
   0   0 -21   -0.26    0.25
   0   0  21    0.12    0.32
   1   0 -21    0.39    0.33
   1   0  21    0.22    0.34
  -1   0  21    0.13    0.32
  -1   0 -21   -0.05    0.27
   2   0  21    0.23    0.36
   2   0 -21   -0.11    0.29
  -2   0 -21   -0.09    0.30
  -2   0  21    0.10    0.33
   3   0  21    0.24    0.32
   3   0 -21    0.09    0.30
   4   0 -21    0.27    0.33
   4   0  21   -0.08    0.28
   5   0 -21   -0.05    0.28
   5   0  21   -0.38    0.24
   6   0 -21   -0.12    0.28
   7   0 -21   -0.07    0.22
   0  -1  21    0.00    0.30
   0   1  21   -0.58    0.29
   0   1 -21   -0.19    0.27
   0  -1 -21   -0.17    0.27
   0   1  21    0.18    0.32
   1   1 -21    5.83    0.72
  -1  -1 -21    3.86    0.58
  -1   1  21    7.21    0.79
   1  -1  21    4.39    0.60
   1   1  21    4.77    0.63
  -1  -1  21    5.36    0.66
   1  -1 -21    6.73    0.76
  -1   1 -21    4.00    0.56
   1   1  21    5.46    0.68
  -2  -1 -21   12.06    0.97
   2   1 -21   12.44    1.00
   2  -1  21   12.69    1.00
  -2   1  21   12.06    0.98
   2  -1 -21   12.64    0.99
  -2   1 -21   12.27    0.99
   2   1  21   10.56    0.97
   2   1  21   10.76    0.98
   3   1 -21   14.21    1.12
   3  -1  21   13.96    1.10
   3   1  21   14.88    1.11
   3   1  21   13.75    1.06
   4   1 -21    0.14    0.30
   4  -1  21   -0.02    0.29
   4  -1 -21   -0.22    0.27
   4   1  21   -0.07    0.28
   4   1  21   -0.09    0.26
   5   1 -21    1.03    0.38
   5  -1  21    1.04    0.33
   5   1  21    1.95    0.43
   5  -1 -21    0.76    0.36
   6   1 -21   -0.28    0.25
   6  -1 -21   -0.05    0.28
   6   1  21    0.10    0.27
   7   1 -21    0.38    0.26
   7  -1 -21    0.05    0.25
   0   2 -21   32.04    1.87
   0   2  21   34.46    1.88
   0   2  21   30.42    1.87
   0  -2  21   32.86    1.83
   0  -2 -21   31.93    1.85
  -1   2  21    2.78    0.53
   1   2 -21    2.40    0.51
  -1   2  21    2.14    0.46
   1  -2  21    1.77    0.48
   1  -2 -21    1.71    0.46
   1   2  21    2.21    0.50
  -1  -2  21    2.71    0.50
  -1   2 -21    1.30    0.40
   1   2  21    1.52    0.45
   2  -2  21    1.54    0.48
   2   2 -21    3.20    0.57
  -2   2  21    2.27    0.50
  -2   2  21    2.05    0.48
   2  -2 -21    2.17    0.46
   2   2  21    1.46    0.39
  -2   2 -21    2.82    0.54
   2   2  21    2.77    0.56
   3  -2  21    8.94    0.90
  -3   2  21    8.77    0.85
   3   2 -21    6.13    0.75
   3   2  21   10.20    0.89
   3   2  21    9.45    0.85
   3  -2 -21    8.44    0.83
   4   2 -21    8.59    0.82
   4  -2  21    8.09    0.81
   4   2  21    5.90    0.70
   4   2  21    7.78    0.76
   5   2 -21    0.07    0.29
   5  -2  21    0.06    0.27
   5  -2 -21    0.08    0.31
   5   2  21   -0.13    0.29
   6   2 -21    0.53    0.32
   6  -2 -21    0.78    0.36
   6   2  21    0.25    0.26
   7   2 -21    0.03    0.23
   7   2  21    0.27    0.24
   0   3  21   -0.19    0.32
   0   3  21    0.06    0.29
   0   3 -21    0.38    0.32
   0  -3  21   -0.45    0.30
   1   3 -21    3.05    0.54
  -1   3  21    2.14    0.50
   1  -3  21    1.94    0.50
  -1   3  21    2.49    0.52
   1   3  21    2.55    0.52
  -1  -3  21    2.99    0.54
   1   3  21    2.21    0.53
  -1   3 -21    1.17    0.39
  -2   3  21   31.21    1.80
   2  -3  21   33.72    1.86
   2   3 -21   33.68    1.88
  -2   3  21   31.47    1.87
   2   3  21   29.40    1.84
   2   3  21   30.36    1.80
  -2   3 -21   31.34    1.85
   3  -3  21    5.41    0.73
  -3   3  21    4.23    0.62
   3   3 -21    3.53    0.56
  -3   3  21    5.62    0.69
   3   3  21    5.07    0.67
   3   3  21    5.50    0.67
  -4   3  21   -0.07    0.29
   4   3 -21    0.07    0.29
   4  -3  21    0.09    0.30
   4   3  21    0.17    0.29
   4   3  21    0.53    0.28
  -5   3  21    1.47    0.43
   5   3 -21    2.65    0.47
   5  -3  21    1.85    0.43
   5   3  21    2.07    0.45
   6   3 -21    5.82    0.62
   6  -3  21    3.26    0.47
   6   3  21    5.21    0.60
   7   3 -21    6.66    0.62
   7   3  21    8.13    0.65
   0   4  21    2.08    0.50
   0  -4  21    1.44    0.46
   0   4  21    0.74    0.38
   0   4 -21    1.89    0.43
   1   4 -21    0.63    0.33
  -1   4  21    0.43    0.37
   1  -4  21    0.41    0.37
  -1   4  21    0.73    0.40
  -1   4 -21    0.08    0.29
   1   4  21    0.20    0.33
   1   4  21    0.57    0.37
  -2   4  21    1.20    0.40
   2  -4  21    0.96    0.40
   2   4 -21    1.27    0.38
  -2   4  21    0.70    0.38
   2   4  21    0.65    0.36
   2   4  21    0.34    0.33
  -2   4 -21    0.16    0.31
   3   4 -21    3.49    0.52
  -3   4  21    5.01    0.64
   3  -4  21    3.98    0.61
  -3   4  21    4.52    0.64
   3   4  21    4.29    0.59
   3   4  21    3.78    0.58
   4  -4  21    0.85    0.36
   4   4 -21    1.79    0.42
  -4   4  21    1.83    0.42
   4   4  21    1.16    0.40
   5  -4  21    4.72    0.61
   5   4 -21    5.75    0.65
  -5   4  21    7.07    0.69
   5   4  21    6.57    0.72
   6   4 -21    0.46    0.28
  -6   4  21    0.52    0.29
   6  -4  21    0.46    0.29
   6   4  21    0.41    0.28
   7   4 -21    0.20    0.20
   7   4  21    0.16    0.22
   0   5  21   -0.12    0.29
   0   5 -21    0.10    0.29
   0   5  21    0.38    0.35
   0  -5  21   -0.17    0.31
  -1   5  21   -0.14    0.30
   1   5 -21   -0.03    0.26
  -1   5  21    0.27    0.33
   1  -5  21   -0.44    0.28
  -1   5 -21   -0.25    0.28
   1   5  21   -0.04    0.33
   1   5  21    0.28    0.34
   2   5 -21    3.61    0.52
   2  -5  21    3.28    0.53
  -2   5  21    5.05    0.65
  -2   5  21    3.65    0.59
   2  -5 -21    3.97    0.53
   2   5  21    3.85    0.59
   2   5  21    3.46    0.55
   3  -5  21    1.50    0.42
  -3   5  21    1.59    0.41
   3   5 -21    1.34    0.36
  -3   5  21    2.77    0.52
   3  -5 -21    0.80    0.33
   3   5  21    1.50    0.40
   3   5  21    1.16    0.35
   4  -5  21    6.17    0.73
  -4   5  21    6.08    0.69
   4   5  21    6.52    0.73
  -5   5  21    1.96    0.41
   5  -5  21    2.13    0.44
   5   5 -21    1.83    0.36
   5   5  21    1.90    0.41
   6   5 -21    1.23    0.30
   6  -5  21    2.00    0.38
  -6   5  21    0.47    0.26
   6   5  21    1.45    0.33
   6  -5 -21    1.57    0.32
   0   6  21    2.22    0.50
   0   6 -21    2.40    0.45
   0   6  21    2.37    0.49
   0  -6  21    2.97    0.52
  -1   6  21    6.79    0.74
  -1   6  21    4.95    0.64
   1   6 -21    6.75    0.69
   1  -6  21    7.69    0.79
   1   6  21    4.64    0.63
  -1   6 -21    7.31    0.70
   1   6  21    7.77    0.81
   2   6 -21    6.72    0.70
   2  -6  21    5.97    0.70
  -2   6  21    5.12    0.64
  -2   6  21    5.20    0.68
   2   6  21    5.74    0.69
   2  -6 -21    6.06    0.61
   2   6  21    6.33    0.72
   3  -6  21   -0.22    0.29
   3   6 -21    0.06    0.22
  -3   6  21   -0.22    0.29
  -3   6  21    0.13    0.32
   3  -6 -21   -0.12    0.26
   3   6  21    0.11    0.27
   3   6  21   -0.02    0.27
  -4   6  21    0.84    0.34
   4   6 -21    0.96    0.30
   4  -6  21    1.67    0.43
  -4   6  21    1.29    0.38
   4  -6 -21    0.55    0.30
   4   6  21    1.95    0.40
   5   6 -21   -0.13    0.19
  -5   6  21   -0.01    0.24
   5  -6  21    0.19    0.27
   5   6  21    0.25    0.25
   5  -6 -21   -0.11    0.26
  -6   6  21    1.87    0.32
   6  -6  21    2.49    0.39
   6   6  21    2.65    0.37
   6  -6 -21    2.28    0.35
   0   7  21    0.40    0.30
   0   7  21    0.11    0.30
   0   7 -21   -0.26    0.22
  -1   7  21    6.45    0.72
  -1   7  21    3.94    0.56
   1  -7  21    5.94    0.66
   1   7  21    3.39    0.52
   1  -7 -21    5.43    0.56
   1   7  21    5.70    0.67
  -2   7  21    8.49    0.80
   2  -7  21    8.68    0.81
  -2   7  21    8.19    0.81
   2  -7 -21    7.27    0.68
   2   7  21    7.49    0.76
   2   7  21    7.33    0.76
  -3   7  21    0.11    0.27
  -3   7  21    0.48    0.36
   3  -7  21    0.39    0.34
   3  -7 -21    0.13    0.25
   3   7  21    0.17    0.28
  -4   7  21    3.39    0.49
   4  -7  21    4.10    0.53
  -4   7  21    4.71    0.53
   4   7  21    4.43    0.52
   4  -7 -21    4.49    0.50
   5  -7  21    1.98    0.38
[truncated: 1,728,594 more chars]
